# Supplementary material for: Identifying neural substrates of competitive interactions and sequence transitions during mechanosensory responses in Drosophila
Source: PLoS Genet. 2020 Feb 14;16(2):e1008589. doi: 10.1371/journal.pgen.1008589 (PMC7173939; doi:10.1371/journal.pgen.1008589)
Supplement: S2 Table — (XLSX) [file pgen.1008589.s011.xlsx]

## Sheet: Sheet1
'GMR_10D05_AE_01'	'p_8_45s1x30s0s#p_8_105s10x2s10s#n#n'	'UAS_TNT_2_0003'
'GMR_11D06_AE_01'	'p_8_45s1x30s0s#p_8_105s10x2s10s#n#n'	'UAS_TNT_2_0003'
'GMR_11F05_AE_01'	'p_8_45s1x30s0s#p_8_105s10x2s10s#n#n'	'UAS_TNT_2_0003'
'GMR_14B02_AE_01'	'p_8_45s1x30s0s#p_8_105s10x2s10s#n#n'	'UAS_TNT_2_0003'
'GMR_14F07_AE_01'	'p_8_45s1x30s0s#p_8_105s10x2s10s#n#n'	'UAS_TNT_2_0003'
'GMR_15H08_AE_01'	'p_8_45s1x30s0s#p_8_105s10x2s10s#n#n'	'UAS_TNT_2_0003'
'GMR_16C03_AE_01'	'p_8_45s1x30s0s#p_8_105s10x2s10s#n#n'	'UAS_TNT_2_0003'
'GMR_19D04_AE_01'	'p_8_45s1x30s0s#p_8_105s10x2s10s#n#n'	'UAS_TNT_2_0003'
'GMR_19F03_AE_01'	'p_8_45s1x30s0s#p_8_105s10x2s10s#n#n'	'UAS_TNT_2_0003'
'GMR_20F01_AE_01'	'p_8_45s1x30s0s#p_8_105s10x2s10s#n#n'	'UAS_TNT_2_0003'
'GMR_21B05_AE_01'	'p_8_45s1x30s0s#p_8_105s10x2s10s#n#n'	'UAS_TNT_2_0003'
'GMR_22C07_AE_01'	'p_8_45s1x30s0s#p_8_105s10x2s10s#n#n'	'UAS_TNT_2_0003'
'GMR_23C12_AE_01'	'p_8_45s1x30s0s#p_8_105s10x2s10s#n#n'	'UAS_TNT_2_0003'
'GMR_24F11_AE_01'	'p_8_45s1x30s0s#p_8_105s10x2s10s#n#n'	'UAS_TNT_2_0003'
'GMR_25F04_AE_01'	'p_8_45s1x30s0s#p_8_105s10x2s10s#n#n'	'UAS_TNT_2_0003'
'GMR_26F05_AE_01'	'p_8_45s1x30s0s#p_8_105s10x2s10s#n#n'	'UAS_TNT_2_0003'
'GMR_28A07_AE_01'	'p_8_45s1x30s0s#p_8_105s10x2s10s#n#n'	'UAS_TNT_2_0003'
'GMR_28A12_AE_01'	'p_8_45s1x30s0s#p_8_105s10x2s10s#n#n'	'UAS_TNT_2_0003'
'GMR_28E01_AE_01'	'p_8_45s1x30s0s#p_8_105s10x2s10s#n#n'	'UAS_TNT_2_0003'
'GMR_29B01_AE_01'	'p_8_45s1x30s0s#p_8_105s10x2s10s#n#n'	'UAS_TNT_2_0003'
'GMR_29F08_AE_01'	'p_8_45s1x30s0s#p_8_105s10x2s10s#n#n'	'UAS_TNT_2_0003'
'GMR_31D10_AE_01'	'p_8_45s1x30s0s#p_8_105s10x2s10s#n#n'	'UAS_TNT_2_0003'
'GMR_34E03_AE_01'	'p_8_45s1x30s0s#p_8_105s10x2s10s#n#n'	'UAS_TNT_2_0003'
'GMR_36C07_AE_01'	'p_8_45s1x30s0s#p_8_105s10x2s10s#n#n'	'UAS_TNT_2_0003'
'GMR_37H08_AE_01'	'p_8_45s1x30s0s#p_8_105s10x2s10s#n#n'	'UAS_TNT_2_0003'
'GMR_38B06_AE_01'	'p_8_45s1x30s0s#p_8_105s10x2s10s#n#n'	'UAS_TNT_2_0003'
'GMR_38H01_AE_01'	'p_8_45s1x30s0s#p_8_105s10x2s10s#n#n'	'UAS_TNT_2_0003'
'GMR_38H09_AE_01'	'p_8_45s1x30s0s#p_8_105s10x2s10s#n#n'	'UAS_TNT_2_0003'
'GMR_39C10_AE_01'	'p_8_45s1x30s0s#p_8_105s10x2s10s#n#n'	'UAS_TNT_2_0003'
'GMR_39D08_AE_01'	'p_8_45s1x30s0s#p_8_105s10x2s10s#n#n'	'UAS_TNT_2_0003'
'GMR_39E01_AE_01'	'p_8_45s1x30s0s#p_8_105s10x2s10s#n#n'	'UAS_TNT_2_0003'
'GMR_39H04_AE_01'	'p_8_45s1x30s0s#p_8_105s10x2s10s#n#n'	'UAS_TNT_2_0003'
'GMR_40D06_AE_01'	'p_8_45s1x30s0s#p_8_105s10x2s10s#n#n'	'UAS_TNT_2_0003'
'GMR_41D03_AE_01'	'p_8_45s1x30s0s#p_8_105s10x2s10s#n#n'	'UAS_TNT_2_0003'
'GMR_41F02_AE_01'	'p_8_45s1x30s0s#p_8_105s10x2s10s#n#n'	'UAS_TNT_2_0003'
'GMR_41F05_AE_01'	'p_8_45s1x30s0s#p_8_105s10x2s10s#n#n'	'UAS_TNT_2_0003'
'GMR_46C01_AE_01'	'p_8_45s1x30s0s#p_8_105s10x2s10s#n#n'	'UAS_TNT_2_0003'
'GMR_46G07_AE_01'	'p_8_45s1x30s0s#p_8_105s10x2s10s#n#n'	'UAS_TNT_2_0003'
'GMR_47E05_AE_01'	'p_8_45s1x30s0s#p_8_105s10x2s10s#n#n'	'UAS_TNT_2_0003'
'GMR_48B09_AE_01'	'p_8_45s1x30s0s#p_8_105s10x2s10s#n#n'	'UAS_TNT_2_0003'
'GMR_48F06_AE_01'	'p_8_45s1x30s0s#p_8_105s10x2s10s#n#n'	'UAS_TNT_2_0003'
'GMR_48F10_AE_01'	'p_8_45s1x30s0s#p_8_105s10x2s10s#n#n'	'UAS_TNT_2_0003'
'GMR_48H02_AE_01'	'p_8_45s1x30s0s#p_8_105s10x2s10s#n#n'	'UAS_TNT_2_0003'
'GMR_49D11_AE_01'	'p_8_45s1x30s0s#p_8_105s10x2s10s#n#n'	'UAS_TNT_2_0003'
'GMR_50B05_AE_01'	'p_8_45s1x30s0s#p_8_105s10x2s10s#n#n'	'UAS_TNT_2_0003'
'GMR_50E07_AE_01'	'p_8_45s1x30s0s#p_8_105s10x2s10s#n#n'	'UAS_TNT_2_0003'
'GMR_50G06_AE_01'	'p_8_45s1x30s0s#p_8_105s10x2s10s#n#n'	'UAS_TNT_2_0003'
'GMR_52G06_AE_01'	'p_8_45s1x30s0s#p_8_105s10x2s10s#n#n'	'UAS_TNT_2_0003'
'GMR_54C02_AE_01'	'p_8_45s1x30s0s#p_8_105s10x2s10s#n#n'	'UAS_TNT_2_0003'
'GMR_54C03_AE_01'	'p_8_45s1x30s0s#p_8_105s10x2s10s#n#n'	'UAS_TNT_2_0003'
'GMR_55H11_AE_01'	'p_8_45s1x30s0s#p_8_105s10x2s10s#n#n'	'UAS_TNT_2_0003'
'GMR_58F11_AE_01'	'p_8_45s1x30s0s#p_8_105s10x2s10s#n#n'	'UAS_TNT_2_0003'
'GMR_59A04_AE_01'	'p_8_45s1x30s0s#p_8_105s10x2s10s#n#n'	'UAS_TNT_2_0003'
'GMR_59F08_AE_01'	'p_8_45s1x30s0s#p_8_105s10x2s10s#n#n'	'UAS_TNT_2_0003'
'GMR_60G05_AE_01'	'p_8_45s1x30s0s#p_8_105s10x2s10s#n#n'	'UAS_TNT_2_0003'
'GMR_61E01_AD_01'	'p_8_45s1x30s0s#p_8_105s10x2s10s#n#n'	'UAS_TNT_2_0003'
'GMR_64H03_AE_01'	'p_8_45s1x30s0s#p_8_105s10x2s10s#n#n'	'UAS_TNT_2_0003'
'GMR_65C02_AE_01'	'p_8_45s1x30s0s#p_8_105s10x2s10s#n#n'	'UAS_TNT_2_0003'
'GMR_65C05_AE_01'	'p_8_45s1x30s0s#p_8_105s10x2s10s#n#n'	'UAS_TNT_2_0003'
'GMR_65G02_AE_01'	'p_8_45s1x30s0s#p_8_105s10x2s10s#n#n'	'UAS_TNT_2_0003'
'GMR_66B08_AE_01'	'p_8_45s1x30s0s#p_8_105s10x2s10s#n#n'	'UAS_TNT_2_0003'
'GMR_67C05_AE_01'	'p_8_45s1x30s0s#p_8_105s10x2s10s#n#n'	'UAS_TNT_2_0003'
'GMR_70A06_AE_01'	'p_8_45s1x30s0s#p_8_105s10x2s10s#n#n'	'UAS_TNT_2_0003'
'GMR_70C05_AE_01'	'p_8_45s1x30s0s#p_8_105s10x2s10s#n#n'	'UAS_TNT_2_0003'
'GMR_70H11_AE_01'	'p_8_45s1x30s0s#p_8_105s10x2s10s#n#n'	'UAS_TNT_2_0003'
'GMR_71B07_AE_01'	'p_8_45s1x30s0s#p_8_105s10x2s10s#n#n'	'UAS_TNT_2_0003'
'GMR_74C01_AE_01'	'p_8_45s1x30s0s#p_8_105s10x2s10s#n#n'	'UAS_TNT_2_0003'
'GMR_74F07_AE_01'	'p_8_45s1x30s0s#p_8_105s10x2s10s#n#n'	'UAS_TNT_2_0003'
'GMR_75C01_AE_01'	'p_8_45s1x30s0s#p_8_105s10x2s10s#n#n'	'UAS_TNT_2_0003'
'GMR_75D08_AE_01'	'p_8_45s1x30s0s#p_8_105s10x2s10s#n#n'	'UAS_TNT_2_0003'
'GMR_75F06_AE_01'	'p_8_45s1x30s0s#p_8_105s10x2s10s#n#n'	'UAS_TNT_2_0003'
'GMR_75G05_AE_01'	'p_8_45s1x30s0s#p_8_105s10x2s10s#n#n'	'UAS_TNT_2_0003'
'GMR_77E11_AE_01'	'p_8_45s1x30s0s#p_8_105s10x2s10s#n#n'	'UAS_TNT_2_0003'
'GMR_78A12_AE_01'	'p_8_45s1x30s0s#p_8_105s10x2s10s#n#n'	'UAS_TNT_2_0003'
'GMR_80B12_AE_01'	'p_8_45s1x30s0s#p_8_105s10x2s10s#n#n'	'UAS_TNT_2_0003'
'GMR_80G12_AE_01'	'p_8_45s1x30s0s#p_8_105s10x2s10s#n#n'	'UAS_TNT_2_0003'
'GMR_81E08_AE_01'	'p_8_45s1x30s0s#p_8_105s10x2s10s#n#n'	'UAS_TNT_2_0003'
'GMR_82B09_AE_01'	'p_8_45s1x30s0s#p_8_105s10x2s10s#n#n'	'UAS_TNT_2_0003'
'GMR_82F06_AE_01'	'p_8_45s1x30s0s#p_8_105s10x2s10s#n#n'	'UAS_TNT_2_0003'
'GMR_82G03_AE_01'	'p_8_45s1x30s0s#p_8_105s10x2s10s#n#n'	'UAS_TNT_2_0003'
'GMR_84D07_AE_01'	'p_8_45s1x30s0s#p_8_105s10x2s10s#n#n'	'UAS_TNT_2_0003'
'GMR_84G07_AE_01'	'p_8_45s1x30s0s#p_8_105s10x2s10s#n#n'	'UAS_TNT_2_0003'
'GMR_85A12_AE_01'	'p_8_45s1x30s0s#p_8_105s10x2s10s#n#n'	'UAS_TNT_2_0003'
'GMR_85B09_AE_01'	'p_8_45s1x30s0s#p_8_105s10x2s10s#n#n'	'UAS_TNT_2_0003'
GMR_88C11_AE_01'(heterozygous)	'p_8_45s1x30s0s#p_8_105s10x2s10s#n#n'	'UAS_TNT_2_0003'
'GMR_88H03_AE_01'	'p_8_45s1x30s0s#p_8_105s10x2s10s#n#n'	'UAS_TNT_2_0003'
'GMR_89C04_AE_01'	'p_8_45s1x30s0s#p_8_105s10x2s10s#n#n'	'UAS_TNT_2_0003'
'GMR_92H12_AE_01'	'p_8_45s1x30s0s#p_8_105s10x2s10s#n#n'	'UAS_TNT_2_0003'
'GMR_93B11_AE_01'	'p_8_45s1x30s0s#p_8_105s10x2s10s#n#n'	'UAS_TNT_2_0003'
'GMR_93D04_AE_01'	'p_8_45s1x30s0s#p_8_105s10x2s10s#n#n'	'UAS_TNT_2_0003'
'GMR_93G03_AE_01'	'p_8_45s1x30s0s#p_8_105s10x2s10s#n#n'	'UAS_TNT_2_0003'
'GMR_94F01_AE_01'	'p_8_45s1x30s0s#p_8_105s10x2s10s#n#n'	'UAS_TNT_2_0003'
'GMR_94F08_AE_01'	'p_8_45s1x30s0s#p_8_105s10x2s10s#n#n'	'UAS_TNT_2_0003'
'GMR_96A08_AD_01'	'p_8_45s1x30s0s#p_8_105s10x2s10s#n#n'	'UAS_TNT_2_0003'
'JHS_OK107_4'	'p_8_45s1x30s0s#p_8_105s10x2s10s#n#n'	'UAS_TNT_2_0003'
