# Supplementary material for: Identifying neural substrates of competitive interactions and sequence transitions during mechanosensory responses in Drosophila
Source: PLoS Genet. 2020 Feb 14;16(2):e1008589. doi: 10.1371/journal.pgen.1008589 (PMC7173939; doi:10.1371/journal.pgen.1008589)
Supplement: S3 Table — (XLSX) [file pgen.1008589.s012.xlsx]

## Sheet: Sheet1
'EXT_iav-GAL4_UAS_TNT_2_0003'	0.395459
'FCF_attP2_1500062_UAS_TNT_2_0003'	0.403298
'GMR_10A09_AE_01_UAS_TNT_2_0003'	0.31428
'GMR_10A11_AE_01_UAS_TNT_2_0003'	0.287794
'GMR_10A12_AE_01_UAS_TNT_2_0003'	0.36418
'GMR_10B07_AE_01_UAS_TNT_2_0003'	0.368554
'GMR_10C07_AE_01_UAS_TNT_2_0003'	0.206304
'GMR_10D09_AE_01_UAS_TNT_2_0003'	0.29044
'GMR_10E05_AE_01_UAS_TNT_2_0003'	0.315741
'GMR_10E07_AE_01_UAS_TNT_2_0003'	0.234813
'GMR_10F08_AE_01_UAS_TNT_2_0003'	0.333147
'GMR_10G02_AE_01_UAS_TNT_2_0003'	0.291345
'GMR_10H06_AE_01_UAS_TNT_2_0003'	0.310485
'GMR_11A06_AE_01_UAS_TNT_2_0003'	0.302996
'GMR_11A07_AE_01_UAS_TNT_2_0003'	0.377408
'GMR_11B01_AE_01_UAS_TNT_2_0003'	0.320162
'GMR_11B07_AE_01_UAS_TNT_2_0003'	0.301231
'GMR_11B11_AE_01_UAS_TNT_2_0003'	0.350738
'GMR_11F02_AE_01_UAS_TNT_2_0003'	0.289431
'GMR_11F06_AE_01_UAS_TNT_2_0003'	0.249391
'GMR_11H11_AE_01_UAS_TNT_2_0003'	0.427315
'GMR_12A02_AE_01_UAS_TNT_2_0003'	0.287598
'GMR_12A10_AE_01_UAS_TNT_2_0003'	0.367958
'GMR_12F01_AE_01_UAS_TNT_2_0003'	0.310151
'GMR_12F10_AE_01_UAS_TNT_2_0003'	0.231031
'GMR_13A08_AE_01_UAS_TNT_2_0003'	0.439294
'GMR_13B06_AE_01_UAS_TNT_2_0003'	0.223255
'GMR_13B11_AE_01_UAS_TNT_2_0003'	0.331947
'GMR_13E09_AE_01_UAS_TNT_2_0003'	0.230478
'GMR_13G10_AE_01_UAS_TNT_2_0003'	0.379554
'GMR_13G12_AE_01_UAS_TNT_2_0003'	0.347002
'GMR_14A02_AE_01_UAS_TNT_2_0003'	0.273834
'GMR_14A11_AE_01_UAS_TNT_2_0003'	0.215173
'GMR_14C10_AE_01_UAS_TNT_2_0003'	0.320731
'GMR_14F10_AE_01_UAS_TNT_2_0003'	0.33452
'GMR_15A04_AE_01_UAS_TNT_2_0003'	0.304777
'GMR_15B07_AE_01_UAS_TNT_2_0003'	0.366213
'GMR_15E08_AE_01_UAS_TNT_2_0003'	0.142649
'GMR_15F02_AE_01_UAS_TNT_2_0003'	0.472387
'GMR_15F05_AE_01_UAS_TNT_2_0003'	0.230411
'GMR_15F12_AE_01_UAS_TNT_2_0003'	0.341377
'GMR_15G08_AE_01_UAS_TNT_2_0003'	0.312708
'GMR_15G09_AE_01_UAS_TNT_2_0003'	0.239526
'GMR_16A05_AE_01_UAS_TNT_2_0003'	0.247205
'GMR_16B02_AE_01_UAS_TNT_2_0003'	0.437702
'GMR_16B04_AE_01_UAS_TNT_2_0003'	0.360103
'GMR_16C09_AE_01_UAS_TNT_2_0003'	0.315157
'GMR_16D01_AE_01_UAS_TNT_2_0003'	0.366897
'GMR_16D02_AE_01_UAS_TNT_2_0003'	0.323336
'GMR_16D11_AE_01_UAS_TNT_2_0003'	0.287706
'GMR_16D12_AE_01_UAS_TNT_2_0003'	0.230486
'GMR_16E03_AE_01_UAS_TNT_2_0003'	0.48644
'GMR_16E07_AE_01_UAS_TNT_2_0003'	0.370972
'GMR_16E12_AE_01_UAS_TNT_2_0003'	0.305044
'GMR_16F06_AE_01_UAS_TNT_2_0003'	0.384572
'GMR_16G10_AE_01_UAS_TNT_2_0003'	0.253988
'GMR_17A03_AE_01_UAS_TNT_2_0003'	0.293389
'GMR_17A11_AE_01_UAS_TNT_2_0003'	0.371872
'GMR_17B10_AE_01_UAS_TNT_2_0003'	0.354766
'GMR_17B12_AE_01_UAS_TNT_2_0003'	0.292774
'GMR_17C02_AE_01_UAS_TNT_2_0003'	0.376584
'GMR_17C10_AE_01_UAS_TNT_2_0003'	0.346769
'GMR_17F01_AE_01_UAS_TNT_2_0003'	0.429922
'GMR_17F10_AE_01_UAS_TNT_2_0003'	0.413404
'GMR_17G06_AE_01_UAS_TNT_2_0003'	0.355036
'GMR_18A10_AE_01_UAS_TNT_2_0003'	0.257544
'GMR_18B11_AE_01_UAS_TNT_2_0003'	0.409801
'GMR_18D09_AE_01_UAS_TNT_2_0003'	0.422756
'GMR_18E11_AE_01_UAS_TNT_2_0003'	0.275392
'GMR_18E12_AE_01_UAS_TNT_2_0003'	0.360469
'GMR_18F10_AE_01_UAS_TNT_2_0003'	0.258204
'GMR_18G08_AE_01_UAS_TNT_2_0003'	0.418414
'GMR_18H11_AE_01_UAS_TNT_2_0003'	0.337003
'GMR_19E04_AE_01_UAS_TNT_2_0003'	0.372052
'GMR_19E12_AE_01_UAS_TNT_2_0003'	0.389784
'GMR_19F06_AE_01_UAS_TNT_2_0003'	0.324513
'GMR_19F12_AE_01_UAS_TNT_2_0003'	0.309136
'GMR_19G03_AE_01_UAS_TNT_2_0003'	0.325154
'GMR_19H06_AE_01_UAS_TNT_2_0003'	0.361895
'GMR_20A06_AE_01_UAS_TNT_2_0003'	0.298992
'GMR_20C06_AE_01_UAS_TNT_2_0003'	0.396302
'GMR_20C08_AE_01_UAS_TNT_2_0003'	0.373576
'GMR_20D06_AE_01_UAS_TNT_2_0003'	0.379422
'GMR_20E02_AE_01_UAS_TNT_2_0003'	0.433681
'GMR_20F11_AE_01_UAS_TNT_2_0003'	0.356342
'GMR_20G01_AE_01_UAS_TNT_2_0003'	0.337413
'GMR_20G04_AE_01_UAS_TNT_2_0003'	0.321529
'GMR_20G06_AE_01_UAS_TNT_2_0003'	0.391477
'GMR_20G07_AE_01_UAS_TNT_2_0003'	0.38917
'GMR_20H08_AE_01_UAS_TNT_2_0003'	0.405379
'GMR_21A03_AE_01_UAS_TNT_2_0003'	0.386747
'GMR_21B02_AE_01_UAS_TNT_2_0003'	0.306572
'GMR_21C12_AE_01_UAS_TNT_2_0003'	0.542836
'GMR_21D05_AE_01_UAS_TNT_2_0003'	0.282807
'GMR_21D09_AE_01_UAS_TNT_2_0003'	0.336365
'GMR_21E09_AE_01_UAS_TNT_2_0003'	0.345134
'GMR_21F09_AE_01_UAS_TNT_2_0003'	0.310398
'GMR_21G04_AE_01_UAS_TNT_2_0003'	0.337187
'GMR_22C06_AE_01_UAS_TNT_2_0003'	0.366086
'GMR_22D04_AE_01_UAS_TNT_2_0003'	0.401685
'GMR_22D08_AE_01_UAS_TNT_2_0003'	0.32851
'GMR_22D11_AE_01_UAS_TNT_2_0003'	0.286025
'GMR_22E09_AE_01_UAS_TNT_2_0003'	0.297469
'GMR_22G12_AE_01_UAS_TNT_2_0003'	0.256638
'GMR_22H02_AE_01_UAS_TNT_2_0003'	0.308379
'GMR_23A05_AE_01_UAS_TNT_2_0003'	0.256056
'GMR_23D10_AE_01_UAS_TNT_2_0003'	0.301389
'GMR_23E10_AE_01_UAS_TNT_2_0003'	0.340635
'GMR_23F01_AE_01_UAS_TNT_2_0003'	0.337704
'GMR_23F06_AE_01_UAS_TNT_2_0003'	0.33328
'GMR_23G02_AE_01_UAS_TNT_2_0003'	0.370822
'GMR_23G11_AE_01_UAS_TNT_2_0003'	0.418894
'GMR_24A10_AE_01_UAS_TNT_2_0003'	0.311957
'GMR_24F10_AE_01_UAS_TNT_2_0003'	0.404956
'GMR_24G01_AE_01_UAS_TNT_2_0003'	0.384962
'GMR_24G12_AE_01_UAS_TNT_2_0003'	0.334588
'GMR_24H12_AE_01_UAS_TNT_2_0003'	0.282441
'GMR_25A08_AE_01_UAS_TNT_2_0003'	0.404205
'GMR_25B07_AE_01_UAS_TNT_2_0003'	0.311845
'GMR_25D12_AE_01_UAS_TNT_2_0003'	0.320079
'GMR_25E05_AE_01_UAS_TNT_2_0003'	0.385853
'GMR_25F10_AE_01_UAS_TNT_2_0003'	0.403965
'GMR_25G08_AE_01_UAS_TNT_2_0003'	0.327704
'GMR_25H02_AE_01_UAS_TNT_2_0003'	0.244573
'GMR_26A08_AE_01_UAS_TNT_2_0003'	0.34721
'GMR_26D07_AE_01_UAS_TNT_2_0003'	0.20465
'GMR_26D12_AE_01_UAS_TNT_2_0003'	0.383743
'GMR_26F10_AE_01_UAS_TNT_2_0003'	0.482048
'GMR_26H06_AE_01_UAS_TNT_2_0003'	0.355668
'GMR_27A02_AE_01_UAS_TNT_2_0003'	0.451167
'GMR_27B07_AE_01_UAS_TNT_2_0003'	0.360477
'GMR_27B12_AE_01_UAS_TNT_2_0003'	0.338279
'GMR_27C05_AE_01_UAS_TNT_2_0003'	0.356286
'GMR_27D02_AE_01_UAS_TNT_2_0003'	0.369287
'GMR_27D10_AE_01_UAS_TNT_2_0003'	0.375756
'GMR_27H02_AE_01_UAS_TNT_2_0003'	0.379949
'GMR_27H06_AE_01_UAS_TNT_2_0003'	0.362192
'GMR_28A05_AE_01_UAS_TNT_2_0003'	0.314476
'GMR_28E02_AE_01_UAS_TNT_2_0003'	0.284414
'GMR_28E11_AE_01_UAS_TNT_2_0003'	0.258922
'GMR_29B04_AE_01_UAS_TNT_2_0003'	0.386163
'GMR_29C10_AE_01_UAS_TNT_2_0003'	0.40945
'GMR_29D10_AE_01_UAS_TNT_2_0003'	0.3679
'GMR_29D11_AE_01_UAS_TNT_2_0003'	0.277832
'GMR_29E11_AE_01_UAS_TNT_2_0003'	0.388633
'GMR_29G02_AE_01_UAS_TNT_2_0003'	0.398761
'GMR_30A04_AE_01_UAS_TNT_2_0003'	0.346513
'GMR_30A08_AE_01_UAS_TNT_2_0003'	0.329706
'GMR_30A09_AE_01_UAS_TNT_2_0003'	0.334052
'GMR_30B11_AE_01_UAS_TNT_2_0003'	0.326975
'GMR_30D11_AE_01_UAS_TNT_2_0003'	0.291679
'GMR_30E03_AE_01_UAS_TNT_2_0003'	0.343427
'GMR_30E06_AE_01_UAS_TNT_2_0003'	0.372127
'GMR_30E09_AE_01_UAS_TNT_2_0003'	0.408635
'GMR_30H09_AE_01_UAS_TNT_2_0003'	0.457133
'GMR_31A05_AE_01_UAS_TNT_2_0003'	0.354993
'GMR_31B07_AE_01_UAS_TNT_2_0003'	0.260585
'GMR_31E06_AE_01_UAS_TNT_2_0003'	0.399771
'GMR_31E11_AE_01_UAS_TNT_2_0003'	0.43646
'GMR_31F03_AE_01_UAS_TNT_2_0003'	0.302154
'GMR_31F10_AE_01_UAS_TNT_2_0003'	0.309786
'GMR_31G02_AE_01_UAS_TNT_2_0003'	0.31308
'GMR_31G11_AE_01_UAS_TNT_2_0003'	0.3585
'GMR_31H12_AE_01_UAS_TNT_2_0003'	0.376518
'GMR_32A04_AE_01_UAS_TNT_2_0003'	0.345727
'GMR_32B12_AE_01_UAS_TNT_2_0003'	0.28815
'GMR_32E03_AE_01_UAS_TNT_2_0003'	0.381826
'GMR_32E04_AE_01_UAS_TNT_2_0003'	0.299284
'GMR_32E05_AE_01_UAS_TNT_2_0003'	0.332493
'GMR_32F07_AE_01_UAS_TNT_2_0003'	0.364691
'GMR_32G08_AE_01_UAS_TNT_2_0003'	0.253535
'GMR_32H08_AE_01_UAS_TNT_2_0003'	0.390097
'GMR_33A07_AE_01_UAS_TNT_2_0003'	0.326279
'GMR_33D04_AE_01_UAS_TNT_2_0003'	0.247357
'GMR_33F10_AE_01_UAS_TNT_2_0003'	0.262798
'GMR_33H12_AE_01_UAS_TNT_2_0003'	0.323786
'GMR_34A10_AE_01_UAS_TNT_2_0003'	0.354085
'GMR_34D08_AE_01_UAS_TNT_2_0003'	0.330677
'GMR_34G01_AE_01_UAS_TNT_2_0003'	0.301587
'GMR_34G06_AE_01_UAS_TNT_2_0003'	0.341375
'GMR_34H04_AE_01_UAS_TNT_2_0003'	0.332597
'GMR_35B09_AE_01_UAS_TNT_2_0003'	0.317754
'GMR_35E02_AE_01_UAS_TNT_2_0003'	0.380185
'GMR_35G04_AE_01_UAS_TNT_2_0003'	0.174781
'GMR_36B02_AE_01_UAS_TNT_2_0003'	0.388287
'GMR_36B03_AE_01_UAS_TNT_2_0003'	0.300756
'GMR_36B06_AE_01_UAS_TNT_2_0003'	0.468888
'GMR_36C01_AE_01_UAS_TNT_2_0003'	0.338082
'GMR_36C12_AE_01_UAS_TNT_2_0003'	0.25239
'GMR_36E08_AE_01_UAS_TNT_2_0003'	0.412482
'GMR_36F08_AE_01_UAS_TNT_2_0003'	0.377695
'GMR_36G02_AE_01_UAS_TNT_2_0003'	0.214953
'GMR_36G04_AE_01_UAS_TNT_2_0003'	0.433075
'GMR_36H01_AE_01_UAS_TNT_2_0003'	0.352165
'GMR_36H03_AE_01_UAS_TNT_2_0003'	0.394544
'GMR_36H06_AE_01_UAS_TNT_2_0003'	0.359454
'GMR_37A07_AE_01_UAS_TNT_2_0003'	0.344187
'GMR_37C07_AE_01_UAS_TNT_2_0003'	0.34936
'GMR_37C09_AE_01_UAS_TNT_2_0003'	0.289555
'GMR_37C11_AE_01_UAS_TNT_2_0003'	0.311107
'GMR_37C12_AE_01_UAS_TNT_2_0003'	0.396007
'GMR_37D06_AE_01_UAS_TNT_2_0003'	0.368538
'GMR_37F01_AE_01_UAS_TNT_2_0003'	0.356382
'GMR_37F03_AE_01_UAS_TNT_2_0003'	0.359603
'GMR_37F04_AE_01_UAS_TNT_2_0003'	0.391392
'GMR_37F06_AE_01_UAS_TNT_2_0003'	0.305244
'GMR_37G08_AE_01_UAS_TNT_2_0003'	0.403157
'GMR_38A07_AE_01_UAS_TNT_2_0003'	0.314554
'GMR_38A10_AE_01_UAS_TNT_2_0003'	0.274375
'GMR_38B03_AE_01_UAS_TNT_2_0003'	0.372044
'GMR_38B08_AE_01_UAS_TNT_2_0003'	0.365435
'GMR_38B11_AE_01_UAS_TNT_2_0003'	0.327623
'GMR_38D07_AE_01_UAS_TNT_2_0003'	0.414627
'GMR_38D09_AE_01_UAS_TNT_2_0003'	0.299035
'GMR_38E08_AE_01_UAS_TNT_2_0003'	0.264965
'GMR_38F04_AE_01_UAS_TNT_2_0003'	0.370094
'GMR_38G03_AE_01_UAS_TNT_2_0003'	0.354098
'GMR_38H10_AE_01_UAS_TNT_2_0003'	0.331812
'GMR_39B12_AE_01_UAS_TNT_2_0003'	0.351507
'GMR_39D01_AE_01_UAS_TNT_2_0003'	0.409047
'GMR_39D09_AE_01_UAS_TNT_2_0003'	0.318126
'GMR_39E02_AE_01_UAS_TNT_2_0003'	0.332966
'GMR_39F05_AE_01_UAS_TNT_2_0003'	0.312497
'GMR_39G09_AE_01_UAS_TNT_2_0003'	0.352612
'GMR_39H05_AE_01_UAS_TNT_2_0003'	0.368836
'GMR_40A07_AE_01_UAS_TNT_2_0003'	0.402611
'GMR_40C04_AE_01_UAS_TNT_2_0003'	0.324799
'GMR_40D07_AE_01_UAS_TNT_2_0003'	0.464509
'GMR_40F03_AE_01_UAS_TNT_2_0003'	0.290014
'GMR_40F04_AE_01_UAS_TNT_2_0003'	0.287885
'GMR_40F05_AE_01_UAS_TNT_2_0003'	0.339132
'GMR_40F07_AE_01_UAS_TNT_2_0003'	0.370189
'GMR_41D01_AE_01_UAS_TNT_2_0003'	0.327866
'GMR_41E11_AE_01_UAS_TNT_2_0003'	0.382863
'GMR_42B08_AE_01_UAS_TNT_2_0003'	0.286391
'GMR_42C07_AE_01_UAS_TNT_2_0003'	0.335631
'GMR_42G07_AE_01_UAS_TNT_2_0003'	0.205984
'GMR_42H01_AE_01_UAS_TNT_2_0003'	0.410473
'GMR_43D05_AE_01_UAS_TNT_2_0003'	0.33131
'GMR_44B05_AE_01_UAS_TNT_2_0003'	0.17375
'GMR_44C01_AE_01_UAS_TNT_2_0003'	0.318712
'GMR_44G02_AE_01_UAS_TNT_2_0003'	0.368966
'GMR_44G12_AE_01_UAS_TNT_2_0003'	0.329846
'GMR_44H08_AE_01_UAS_TNT_2_0003'	0.394871
'GMR_45B08_AE_01_UAS_TNT_2_0003'	0.328825
'GMR_45C07_AE_01_UAS_TNT_2_0003'	0.407073
'GMR_45D11_AE_01_UAS_TNT_2_0003'	0.423179
'GMR_45E03_AE_01_UAS_TNT_2_0003'	0.35661
'GMR_45F04_AE_01_UAS_TNT_2_0003'	0.374419
'GMR_45F08_AE_01_UAS_TNT_2_0003'	0.313446
'GMR_45G05_AE_01_UAS_TNT_2_0003'	0.278362
'GMR_45H03_AE_01_UAS_TNT_2_0003'	0.25717
'GMR_46B01_AE_01_UAS_TNT_2_0003'	0.318702
'GMR_46C06_AE_01_UAS_TNT_2_0003'	0.329003
'GMR_46C12_AE_01_UAS_TNT_2_0003'	0.369238
'GMR_46F08_AE_01_UAS_TNT_2_0003'	0.390302
'GMR_46G06_AE_01_UAS_TNT_2_0003'	0.382384
'GMR_46H07_AE_01_UAS_TNT_2_0003'	0.301306
'GMR_46H09_AE_01_UAS_TNT_2_0003'	0.313421
'GMR_46H11_AE_01_UAS_TNT_2_0003'	0.32146
'GMR_47A04_AE_01_UAS_TNT_2_0003'	0.321113
'GMR_47A09_AE_01_UAS_TNT_2_0003'	0.362049
'GMR_47B04_AE_01_UAS_TNT_2_0003'	0.357802
'GMR_47B12_AE_01_UAS_TNT_2_0003'	0.324819
'GMR_47C09_AE_01_UAS_TNT_2_0003'	0.261535
'GMR_47D07_AE_01_UAS_TNT_2_0003'	0.219151
'GMR_47E06_AE_01_UAS_TNT_2_0003'	0.390949
'GMR_47E12_AE_01_UAS_TNT_2_0003'	0.356889
'GMR_47F07_AE_01_UAS_TNT_2_0003'	0.341
'GMR_47G07_AE_01_UAS_TNT_2_0003'	0.412277
'GMR_47H04_AE_01_UAS_TNT_2_0003'	0.284485
'GMR_47H07_AE_01_UAS_TNT_2_0003'	0.287091
'GMR_47H09_AE_01_UAS_TNT_2_0003'	0.386998
'GMR_48B10_AE_01_UAS_TNT_2_0003'	0.382751
'GMR_48F09_AE_01_UAS_TNT_2_0003'	0.441447
'GMR_49A06_AE_01_UAS_TNT_2_0003'	0.402821
'GMR_49C01_AE_01_UAS_TNT_2_0003'	0.381082
'GMR_49D10_AE_01_UAS_TNT_2_0003'	0.357671
'GMR_49E07_AE_01_UAS_TNT_2_0003'	0.360586
'GMR_49E12_AE_01_UAS_TNT_2_0003'	0.345403
'GMR_49H10_AE_01_UAS_TNT_2_0003'	0.362164
'GMR_50A11_AE_01_UAS_TNT_2_0003'	0.294321
'GMR_50C09_AE_01_UAS_TNT_2_0003'	0.26645
'GMR_50H06_AE_01_UAS_TNT_2_0003'	0.358796
'GMR_51A03_AE_01_UAS_TNT_2_0003'	0.306175
'GMR_51E06_AE_01_UAS_TNT_2_0003'	0.232216
'GMR_51F01_AE_01_UAS_TNT_2_0003'	0.307594
'GMR_51F05_AE_01_UAS_TNT_2_0003'	0.405704
'GMR_51G10_AE_01_UAS_TNT_2_0003'	0.301369
'GMR_52A06_AE_01_UAS_TNT_2_0003'	0.22974
'GMR_52B08_AE_01_UAS_TNT_2_0003'	0.350723
'GMR_52B10_AE_01_UAS_TNT_2_0003'	0.376053
'GMR_52E12_AE_01_UAS_TNT_2_0003'	0.279261
'GMR_52F01_AE_01_UAS_TNT_2_0003'	0.286331
'GMR_52F10_AE_01_UAS_TNT_2_0003'	0.355072
'GMR_52F12_AE_01_UAS_TNT_2_0003'	0.440719
'GMR_52G02_AE_01_UAS_TNT_2_0003'	0.329998
'GMR_52G05_AE_01_UAS_TNT_2_0003'	0.377957
'GMR_52G08_AE_01_UAS_TNT_2_0003'	0.409862
'GMR_53A10_AE_01_UAS_TNT_2_0003'	0.264884
'GMR_53F05_AE_01_UAS_TNT_2_0003'	0.333991
'GMR_53F11_AE_01_UAS_TNT_2_0003'	0.338828
'GMR_53G05_AE_01_UAS_TNT_2_0003'	0.346128
'GMR_53G06_AE_01_UAS_TNT_2_0003'	0.279325
'GMR_53H01_AE_01_UAS_TNT_2_0003'	0.339235
'GMR_54A01_AE_01_UAS_TNT_2_0003'	0.373877
'GMR_54A03_AE_01_UAS_TNT_2_0003'	0.350349
'GMR_54C08_AE_01_UAS_TNT_2_0003'	0.246499
'GMR_54D09_AE_01_UAS_TNT_2_0003'	0.285404
'GMR_54E05_AE_01_UAS_TNT_2_0003'	0.351923
'GMR_54F05_AE_01_UAS_TNT_2_0003'	0.337266
'GMR_54F09_AE_01_UAS_TNT_2_0003'	0.404563
'GMR_54G08_AE_01_UAS_TNT_2_0003'	0.363187
'GMR_55C05_AE_01_UAS_TNT_2_0003'	0.344109
'GMR_55C12_AE_01_UAS_TNT_2_0003'	0.391265
'GMR_55E05_AE_01_UAS_TNT_2_0003'	0.341028
'GMR_56C09_AE_01_UAS_TNT_2_0003'	0.241917
'GMR_56E09_AE_01_UAS_TNT_2_0003'	0.246072
'GMR_56H08_AE_01_UAS_TNT_2_0003'	0.403728
'GMR_56H09_AE_01_UAS_TNT_2_0003'	0.425674
'GMR_57B05_AD_01_UAS_TNT_2_0003'	0.361453
'GMR_57D01_AD_01_UAS_TNT_2_0003'	0.362178
'GMR_57E10_AD_01_UAS_TNT_2_0003'	0.418726
'GMR_57F07_AD_01_UAS_TNT_2_0003'	0.304703
'GMR_58E02_AE_01_UAS_TNT_2_0003'	0.37279
'GMR_58E05_AE_01_UAS_TNT_2_0003'	0.389595
'GMR_58E07_AE_01_UAS_TNT_2_0003'	0.390668
'GMR_58F08_AE_01_UAS_TNT_2_0003'	0.343223
'GMR_58F10_AE_01_UAS_TNT_2_0003'	0.369096
'GMR_58G09_AE_01_UAS_TNT_2_0003'	0.281333
'GMR_58G10_AE_01_UAS_TNT_2_0003'	0.31065
'GMR_58H11_AE_01_UAS_TNT_2_0003'	0.373525
'GMR_59A01_AE_01_UAS_TNT_2_0003'	0.313303
'GMR_59A05_AE_01_UAS_TNT_2_0003'	0.280686
'GMR_60D10_AE_01_UAS_TNT_2_0003'	0.290939
'GMR_60F02_AE_01_UAS_TNT_2_0003'	0.294473
'GMR_60F09_AE_01_UAS_TNT_2_0003'	0.360141
'GMR_60G08_AE_01_UAS_TNT_2_0003'	0.339438
'GMR_60G09_AE_01_UAS_TNT_2_0003'	0.352938
'GMR_61A01_AE_01_UAS_TNT_2_0003'	0.347223
'GMR_61D08_AD_01_UAS_TNT_2_0003'	0.38322
'GMR_61E08_AE_01_UAS_TNT_2_0003'	0.349125
'GMR_61F01_AE_01_UAS_TNT_2_0003'	0.386145
'GMR_62A02_AD_01_UAS_TNT_2_0003'	0.323699
'GMR_64A06_AE_01_UAS_TNT_2_0003'	0.282605
'GMR_64B07_AE_01_UAS_TNT_2_0003'	0.265606
'GMR_64E03_AE_01_UAS_TNT_2_0003'	0.452111
'GMR_64F07_AE_01_UAS_TNT_2_0003'	0.375063
'GMR_64G02_AE_01_UAS_TNT_2_0003'	0.396884
'GMR_64G05_AE_01_UAS_TNT_2_0003'	0.211782
'GMR_65B04_AE_01_UAS_TNT_2_0003'	0.397171
'GMR_65C03_AE_01_UAS_TNT_2_0003'	0.273207
'GMR_65E06_AE_01_UAS_TNT_2_0003'	0.440918
'GMR_65F09_AE_01_UAS_TNT_2_0003'	0.276779
'GMR_65F10_AE_01_UAS_TNT_2_0003'	0.321423
'GMR_66A03_AE_01_UAS_TNT_2_0003'	0.342992
'GMR_66A12_AE_01_UAS_TNT_2_0003'	0.363715
'GMR_66B07_AE_01_UAS_TNT_2_0003'	0.345426
'GMR_66C07_AE_01_UAS_TNT_2_0003'	0.290501
'GMR_66C08_AE_01_UAS_TNT_2_0003'	0.280443
'GMR_68A07_AD_01_UAS_TNT_2_0003'	0.27182
'GMR_68A08_AE_01_UAS_TNT_2_0003'	0.327908
'GMR_68B05_AE_01_UAS_TNT_2_0003'	0.355999
'GMR_68B06_AE_01_UAS_TNT_2_0003'	0.37503
'GMR_68C05_AE_01_UAS_TNT_2_0003'	0.271518
'GMR_68C09_AE_01_UAS_TNT_2_0003'	0.276682
'GMR_69B06_AE_01_UAS_TNT_2_0003'	0.282812
'GMR_69C11_AE_01_UAS_TNT_2_0003'	0.256613
'GMR_69D08_AE_01_UAS_TNT_2_0003'	0.343241
'GMR_69E06_AE_01_UAS_TNT_2_0003'	0.344503
'GMR_69F06_AE_01_UAS_TNT_2_0003'	0.349013
'GMR_69F09_AE_01_UAS_TNT_2_0003'	0.233978
'GMR_70C09_AE_01_UAS_TNT_2_0003'	0.350184
'GMR_70D06_AE_01_UAS_TNT_2_0003'	0.304942
'GMR_71A10_AE_01_UAS_TNT_2_0003'	0.259085
'GMR_71C03_AE_01_UAS_TNT_2_0003'	0.338046
'GMR_72A08_AE_01_UAS_TNT_2_0003'	0.377753
'GMR_72A10_AE_01_UAS_TNT_2_0003'	0.396948
'GMR_72E03_AE_01_UAS_TNT_2_0003'	0.354316
'GMR_72F03_AE_01_UAS_TNT_2_0003'	0.262177
'GMR_72F11_AE_01_UAS_TNT_2_0003'	0.404847
'GMR_72G06_AE_01_UAS_TNT_2_0003'	0.458161
'GMR_72H06_AE_01_UAS_TNT_2_0003'	0.393909
'GMR_73C04_AE_01_UAS_TNT_2_0003'	0.353912
'GMR_73E05_AE_01_UAS_TNT_2_0003'	0.319885
'GMR_73F03_AE_01_UAS_TNT_2_0003'	0.507042
'GMR_73G07_AE_01_UAS_TNT_2_0003'	0.440842
'GMR_73H04_AE_01_UAS_TNT_2_0003'	0.412318
'GMR_73H07_AE_01_UAS_TNT_2_0003'	0.435709
'GMR_73H12_AE_01_UAS_TNT_2_0003'	0.291278
'GMR_74D08_AE_01_UAS_TNT_2_0003'	0.340555
'GMR_74E03_AE_01_UAS_TNT_2_0003'	0.312901
'GMR_74F03_AE_01_UAS_TNT_2_0003'	0.355548
'GMR_74G10_AE_01_UAS_TNT_2_0003'	0.331746
'GMR_74H08_AE_01_UAS_TNT_2_0003'	0.298621
'GMR_75B02_AE_01_UAS_TNT_2_0003'	0.339713
'GMR_75F01_AE_01_UAS_TNT_2_0003'	0.415226
'GMR_75G10_AE_01_UAS_TNT_2_0003'	0.377904
'GMR_76A04_AE_01_UAS_TNT_2_0003'	0.350646
'GMR_76B02_AE_01_UAS_TNT_2_0003'	0.267523
'GMR_76C04_AE_01_UAS_TNT_2_0003'	0.210373
'GMR_76D11_AE_01_UAS_TNT_2_0003'	0.386301
'GMR_76E09_AE_01_UAS_TNT_2_0003'	0.314716
'GMR_76F05_AE_01_UAS_TNT_2_0003'	0.305852
'GMR_76G01_AE_01_UAS_TNT_2_0003'	0.360523
'GMR_76G04_AE_01_UAS_TNT_2_0003'	0.382621
'GMR_77B12_AE_01_UAS_TNT_2_0003'	0.536212
'GMR_77D08_AE_01_UAS_TNT_2_0003'	0.351255
'GMR_77E09_AE_01_UAS_TNT_2_0003'	0.24506
'GMR_77F07_AE_01_UAS_TNT_2_0003'	0.444296
'GMR_77H11_AE_01_UAS_TNT_2_0003'	0.360349
'GMR_77H12_AE_01_UAS_TNT_2_0003'	0.390776
'GMR_78A01_AE_01_UAS_TNT_2_0003'	0.37516
'GMR_78G08_AE_01_UAS_TNT_2_0003'	0.321972
'GMR_78H06_AE_01_UAS_TNT_2_0003'	0.2547
'GMR_78H08_AE_01_UAS_TNT_2_0003'	0.567453
'GMR_79A08_AE_01_UAS_TNT_2_0003'	0.29426
'GMR_79B04_AE_01_UAS_TNT_2_0003'	0.323711
'GMR_79C09_AE_01_UAS_TNT_2_0003'	0.433641
'GMR_79E02_AE_01_UAS_TNT_2_0003'	0.367967
'GMR_79F02_AE_01_UAS_TNT_2_0003'	0.333304
'GMR_79F08_AE_01_UAS_TNT_2_0003'	0.388387
'GMR_79G12_AE_01_UAS_TNT_2_0003'	0.360476
'GMR_79H04_AE_01_UAS_TNT_2_0003'	0.294972
'GMR_79H06_AE_01_UAS_TNT_2_0003'	0.361217
'GMR_80B11_AE_01_UAS_TNT_2_0003'	0.313896
'GMR_80C01_AE_01_UAS_TNT_2_0003'	0.34743
'GMR_80D10_AE_01_UAS_TNT_2_0003'	0.181022
'GMR_80H05_AE_01_UAS_TNT_2_0003'	0.350945
'GMR_80H11_AE_01_UAS_TNT_2_0003'	0.231586
'GMR_82B06_AE_01_UAS_TNT_2_0003'	0.341097
'GMR_82E12_AE_01_UAS_TNT_2_0003'	0.320406
'GMR_82G02_AE_01_UAS_TNT_2_0003'	0.382022
'GMR_83B04_AE_01_UAS_TNT_2_0003'	0.344214
'GMR_83B05_AE_01_UAS_TNT_2_0003'	0.357685
'GMR_84B09_AE_01_UAS_TNT_2_0003'	0.366683
'GMR_84B11_AE_01_UAS_TNT_2_0003'	0.426834
'GMR_84D04_AE_01_UAS_TNT_2_0003'	0.407075
'GMR_84H10_AE_01_UAS_TNT_2_0003'	0.327608
'GMR_85A01_AE_01_UAS_TNT_2_0003'	0.340402
'GMR_85A02_AE_01_UAS_TNT_2_0003'	0.256108
'GMR_85A03_AE_01_UAS_TNT_2_0003'	0.342953
'GMR_85B01_AE_01_UAS_TNT_2_0003'	0.379261
'GMR_85F12_AE_01_UAS_TNT_2_0003'	0.447669
'GMR_85G05_AE_01_UAS_TNT_2_0003'	0.300143
'GMR_86D09_AE_01_UAS_TNT_2_0003'	0.409965
'GMR_87G02_AE_01_UAS_TNT_2_0003'	0.31856
'GMR_87G04_AE_01_UAS_TNT_2_0003'	0.359059
'GMR_88B06_AE_01_UAS_TNT_2_0003'	0.37087
'GMR_88B11_AE_01_UAS_TNT_2_0003'	0.310076
'GMR_88C02_AE_01_UAS_TNT_2_0003'	0.391655
'GMR_88H09_AE_01_UAS_TNT_2_0003'	0.289543
'GMR_90D03_AD_01_UAS_TNT_2_0003'	0.282159
'GMR_91A09_AE_01_UAS_TNT_2_0003'	0.34951
'GMR_92G03_AE_01_UAS_TNT_2_0003'	0.316439
'GMR_92H01_AE_01_UAS_TNT_2_0003'	0.293445
'GMR_92H04_AE_01_UAS_TNT_2_0003'	0.390511
'GMR_93A03_AE_01_UAS_TNT_2_0003'	0.382129
'GMR_93A07_AE_01_UAS_TNT_2_0003'	0.401992
'GMR_93F10_AE_01_UAS_TNT_2_0003'	0.381637
'GMR_94B01_AE_01_UAS_TNT_2_0003'	0.405573
'GMR_94E09_AE_01_UAS_TNT_2_0003'	0.316446
'GMR_95A10_AE_01_UAS_TNT_2_0003'	0.268567
'GMR_95B09_AE_01_UAS_TNT_2_0003'	0.33897
'GMR_95B11_AE_01_UAS_TNT_2_0003'	0.301644
'GMR_95D02_AE_01_UAS_TNT_2_0003'	0.446468
'GMR_9C07_AE_01_UAS_TNT_2_0003'	0.308342
'GMR_9D11_AE_01_UAS_TNT_2_0003'	0.325555
'JHS_or83b_EXT01_UAS_TNT_2_0003'	0.259852
'MZZ_K_42265_UAS_TNT_2_0003'	0.401268
'MZZ_R_3005998_UAS_TNT_2_0003'	0.408731
'RD_206_UAS_TNT_2_0003'	0.359667
