# Supplementary material for: Identifying neural substrates of competitive interactions and sequence transitions during mechanosensory responses in Drosophila
Source: PLoS Genet. 2020 Feb 14;16(2):e1008589. doi: 10.1371/journal.pgen.1008589 (PMC7173939; doi:10.1371/journal.pgen.1008589)
Supplement: S4 Table — (XLSX) [file pgen.1008589.s013.xlsx]

## Sheet: Sheet1
'EXT_iav-GAL4_UAS_TNT_2_0003'	-0.274777
'FCF_attP2_1500062_UAS_TNT_2_0003'	-0.275887
'GMR_10A09_AE_01_UAS_TNT_2_0003'	-0.271806
'GMR_10A11_AE_01_UAS_TNT_2_0003'	-0.292855
'GMR_10A12_AE_01_UAS_TNT_2_0003'	-0.274933
'GMR_10B07_AE_01_UAS_TNT_2_0003'	-0.25452
'GMR_10C07_AE_01_UAS_TNT_2_0003'	-0.270959
'GMR_10D09_AE_01_UAS_TNT_2_0003'	-0.272965
'GMR_10E05_AE_01_UAS_TNT_2_0003'	-0.280325
'GMR_10E07_AE_01_UAS_TNT_2_0003'	-0.280533
'GMR_10F08_AE_01_UAS_TNT_2_0003'	-0.268598
'GMR_10G02_AE_01_UAS_TNT_2_0003'	-0.26004
'GMR_10H06_AE_01_UAS_TNT_2_0003'	-0.266991
'GMR_11A06_AE_01_UAS_TNT_2_0003'	-0.27783
'GMR_11A07_AE_01_UAS_TNT_2_0003'	-0.264373
'GMR_11B01_AE_01_UAS_TNT_2_0003'	-0.280412
'GMR_11B07_AE_01_UAS_TNT_2_0003'	-0.268016
'GMR_11B11_AE_01_UAS_TNT_2_0003'	-0.282608
'GMR_11F02_AE_01_UAS_TNT_2_0003'	-0.260875
'GMR_11F06_AE_01_UAS_TNT_2_0003'	-0.270664
'GMR_11H11_AE_01_UAS_TNT_2_0003'	-0.268045
'GMR_12A02_AE_01_UAS_TNT_2_0003'	-0.263775
'GMR_12A10_AE_01_UAS_TNT_2_0003'	-0.276044
'GMR_12F01_AE_01_UAS_TNT_2_0003'	-0.261515
'GMR_12F10_AE_01_UAS_TNT_2_0003'	-0.267988
'GMR_13A08_AE_01_UAS_TNT_2_0003'	-0.282848
'GMR_13B06_AE_01_UAS_TNT_2_0003'	-0.278593
'GMR_13B11_AE_01_UAS_TNT_2_0003'	-0.292271
'GMR_13E09_AE_01_UAS_TNT_2_0003'	-0.29796
'GMR_13G10_AE_01_UAS_TNT_2_0003'	-0.277869
'GMR_13G12_AE_01_UAS_TNT_2_0003'	-0.283206
'GMR_14A02_AE_01_UAS_TNT_2_0003'	-0.295151
'GMR_14A11_AE_01_UAS_TNT_2_0003'	-0.294393
'GMR_14C10_AE_01_UAS_TNT_2_0003'	-0.277637
'GMR_14F10_AE_01_UAS_TNT_2_0003'	-0.261005
'GMR_15A04_AE_01_UAS_TNT_2_0003'	-0.271234
'GMR_15B07_AE_01_UAS_TNT_2_0003'	-0.285939
'GMR_15E08_AE_01_UAS_TNT_2_0003'	-0.290426
'GMR_15F02_AE_01_UAS_TNT_2_0003'	-0.289846
'GMR_15F05_AE_01_UAS_TNT_2_0003'	-0.27183
'GMR_15F12_AE_01_UAS_TNT_2_0003'	-0.257301
'GMR_15G08_AE_01_UAS_TNT_2_0003'	-0.266388
'GMR_15G09_AE_01_UAS_TNT_2_0003'	-0.276235
'GMR_16A05_AE_01_UAS_TNT_2_0003'	-0.258602
'GMR_16B02_AE_01_UAS_TNT_2_0003'	-0.260613
'GMR_16B04_AE_01_UAS_TNT_2_0003'	-0.249488
'GMR_16C09_AE_01_UAS_TNT_2_0003'	-0.271344
'GMR_16D01_AE_01_UAS_TNT_2_0003'	-0.272405
'GMR_16D02_AE_01_UAS_TNT_2_0003'	-0.276403
'GMR_16D11_AE_01_UAS_TNT_2_0003'	-0.28461
'GMR_16D12_AE_01_UAS_TNT_2_0003'	-0.268673
'GMR_16E03_AE_01_UAS_TNT_2_0003'	-0.260959
'GMR_16E07_AE_01_UAS_TNT_2_0003'	-0.263409
'GMR_16E12_AE_01_UAS_TNT_2_0003'	-0.279199
'GMR_16F06_AE_01_UAS_TNT_2_0003'	-0.253032
'GMR_16G10_AE_01_UAS_TNT_2_0003'	-0.260877
'GMR_17A03_AE_01_UAS_TNT_2_0003'	-0.276147
'GMR_17A11_AE_01_UAS_TNT_2_0003'	-0.259915
'GMR_17B10_AE_01_UAS_TNT_2_0003'	-0.269292
'GMR_17B12_AE_01_UAS_TNT_2_0003'	-0.269252
'GMR_17C02_AE_01_UAS_TNT_2_0003'	-0.253147
'GMR_17C10_AE_01_UAS_TNT_2_0003'	-0.238188
'GMR_17F01_AE_01_UAS_TNT_2_0003'	-0.278377
'GMR_17F10_AE_01_UAS_TNT_2_0003'	-0.285975
'GMR_17G06_AE_01_UAS_TNT_2_0003'	-0.280462
'GMR_18A10_AE_01_UAS_TNT_2_0003'	-0.298916
'GMR_18B11_AE_01_UAS_TNT_2_0003'	-0.275746
'GMR_18D09_AE_01_UAS_TNT_2_0003'	-0.283014
'GMR_18E11_AE_01_UAS_TNT_2_0003'	-0.281724
'GMR_18E12_AE_01_UAS_TNT_2_0003'	-0.267807
'GMR_18F10_AE_01_UAS_TNT_2_0003'	-0.263968
'GMR_18G08_AE_01_UAS_TNT_2_0003'	-0.270804
'GMR_18H11_AE_01_UAS_TNT_2_0003'	-0.27674
'GMR_19E04_AE_01_UAS_TNT_2_0003'	-0.269142
'GMR_19E12_AE_01_UAS_TNT_2_0003'	-0.293456
'GMR_19F06_AE_01_UAS_TNT_2_0003'	-0.278518
'GMR_19F12_AE_01_UAS_TNT_2_0003'	-0.281964
'GMR_19G03_AE_01_UAS_TNT_2_0003'	-0.273957
'GMR_19H06_AE_01_UAS_TNT_2_0003'	-0.264519
'GMR_20A06_AE_01_UAS_TNT_2_0003'	-0.27735
'GMR_20C06_AE_01_UAS_TNT_2_0003'	-0.263037
'GMR_20C08_AE_01_UAS_TNT_2_0003'	-0.275724
'GMR_20D06_AE_01_UAS_TNT_2_0003'	-0.250681
'GMR_20E02_AE_01_UAS_TNT_2_0003'	-0.270291
'GMR_20F11_AE_01_UAS_TNT_2_0003'	-0.2744
'GMR_20G01_AE_01_UAS_TNT_2_0003'	-0.281127
'GMR_20G04_AE_01_UAS_TNT_2_0003'	-0.282048
'GMR_20G06_AE_01_UAS_TNT_2_0003'	-0.276468
'GMR_20G07_AE_01_UAS_TNT_2_0003'	-0.26148
'GMR_20H08_AE_01_UAS_TNT_2_0003'	-0.268326
'GMR_21A03_AE_01_UAS_TNT_2_0003'	-0.271011
'GMR_21B02_AE_01_UAS_TNT_2_0003'	-0.281754
'GMR_21C12_AE_01_UAS_TNT_2_0003'	-0.250673
'GMR_21D05_AE_01_UAS_TNT_2_0003'	-0.27507
'GMR_21D09_AE_01_UAS_TNT_2_0003'	-0.264342
'GMR_21E09_AE_01_UAS_TNT_2_0003'	-0.257689
'GMR_21F09_AE_01_UAS_TNT_2_0003'	-0.259945
'GMR_21G04_AE_01_UAS_TNT_2_0003'	-0.271735
'GMR_22C06_AE_01_UAS_TNT_2_0003'	-0.25662
'GMR_22D04_AE_01_UAS_TNT_2_0003'	-0.261304
'GMR_22D08_AE_01_UAS_TNT_2_0003'	-0.267426
'GMR_22D11_AE_01_UAS_TNT_2_0003'	-0.274051
'GMR_22E09_AE_01_UAS_TNT_2_0003'	-0.245006
'GMR_22G12_AE_01_UAS_TNT_2_0003'	-0.282626
'GMR_22H02_AE_01_UAS_TNT_2_0003'	-0.279253
'GMR_23A05_AE_01_UAS_TNT_2_0003'	-0.249047
'GMR_23D10_AE_01_UAS_TNT_2_0003'	-0.298358
'GMR_23E10_AE_01_UAS_TNT_2_0003'	-0.270322
'GMR_23F01_AE_01_UAS_TNT_2_0003'	-0.252478
'GMR_23F06_AE_01_UAS_TNT_2_0003'	-0.258262
'GMR_23G02_AE_01_UAS_TNT_2_0003'	-0.257706
'GMR_23G11_AE_01_UAS_TNT_2_0003'	-0.269061
'GMR_24A10_AE_01_UAS_TNT_2_0003'	-0.255123
'GMR_24F10_AE_01_UAS_TNT_2_0003'	-0.26999
'GMR_24G01_AE_01_UAS_TNT_2_0003'	-0.283963
'GMR_24G12_AE_01_UAS_TNT_2_0003'	-0.271369
'GMR_24H12_AE_01_UAS_TNT_2_0003'	-0.266349
'GMR_25A08_AE_01_UAS_TNT_2_0003'	-0.256483
'GMR_25B07_AE_01_UAS_TNT_2_0003'	-0.263058
'GMR_25D12_AE_01_UAS_TNT_2_0003'	-0.272534
'GMR_25E05_AE_01_UAS_TNT_2_0003'	-0.259843
'GMR_25F10_AE_01_UAS_TNT_2_0003'	-0.269739
'GMR_25G08_AE_01_UAS_TNT_2_0003'	NaN
'GMR_25H02_AE_01_UAS_TNT_2_0003'	-0.293355
'GMR_26A08_AE_01_UAS_TNT_2_0003'	-0.264355
'GMR_26D07_AE_01_UAS_TNT_2_0003'	-0.267837
'GMR_26D12_AE_01_UAS_TNT_2_0003'	-0.283241
'GMR_26F10_AE_01_UAS_TNT_2_0003'	-0.27235
'GMR_26H06_AE_01_UAS_TNT_2_0003'	-0.269941
'GMR_27A02_AE_01_UAS_TNT_2_0003'	-0.285851
'GMR_27B07_AE_01_UAS_TNT_2_0003'	-0.277348
'GMR_27B12_AE_01_UAS_TNT_2_0003'	-0.270509
'GMR_27C05_AE_01_UAS_TNT_2_0003'	-0.273834
'GMR_27D02_AE_01_UAS_TNT_2_0003'	-0.263893
'GMR_27D10_AE_01_UAS_TNT_2_0003'	-0.292375
'GMR_27H02_AE_01_UAS_TNT_2_0003'	-0.271663
'GMR_27H06_AE_01_UAS_TNT_2_0003'	-0.281702
'GMR_28A05_AE_01_UAS_TNT_2_0003'	-0.265965
'GMR_28E02_AE_01_UAS_TNT_2_0003'	-0.25479
'GMR_28E11_AE_01_UAS_TNT_2_0003'	-0.333806
'GMR_29B04_AE_01_UAS_TNT_2_0003'	-0.276118
'GMR_29C10_AE_01_UAS_TNT_2_0003'	-0.263658
'GMR_29D10_AE_01_UAS_TNT_2_0003'	-0.262144
'GMR_29D11_AE_01_UAS_TNT_2_0003'	-0.270705
'GMR_29E11_AE_01_UAS_TNT_2_0003'	-0.283949
'GMR_29G02_AE_01_UAS_TNT_2_0003'	-0.27416
'GMR_30A04_AE_01_UAS_TNT_2_0003'	-0.286763
'GMR_30A08_AE_01_UAS_TNT_2_0003'	-0.258623
'GMR_30A09_AE_01_UAS_TNT_2_0003'	-0.264227
'GMR_30B11_AE_01_UAS_TNT_2_0003'	-0.279892
'GMR_30D11_AE_01_UAS_TNT_2_0003'	-0.273507
'GMR_30E03_AE_01_UAS_TNT_2_0003'	-0.278245
'GMR_30E06_AE_01_UAS_TNT_2_0003'	-0.276256
'GMR_30E09_AE_01_UAS_TNT_2_0003'	-0.269974
'GMR_30H09_AE_01_UAS_TNT_2_0003'	-0.282597
'GMR_31A05_AE_01_UAS_TNT_2_0003'	-0.282392
'GMR_31B07_AE_01_UAS_TNT_2_0003'	-0.265828
'GMR_31E06_AE_01_UAS_TNT_2_0003'	-0.270628
'GMR_31E11_AE_01_UAS_TNT_2_0003'	-0.25928
'GMR_31F03_AE_01_UAS_TNT_2_0003'	-0.278916
'GMR_31F10_AE_01_UAS_TNT_2_0003'	-0.283971
'GMR_31G02_AE_01_UAS_TNT_2_0003'	-0.258588
'GMR_31G11_AE_01_UAS_TNT_2_0003'	-0.272953
'GMR_31H12_AE_01_UAS_TNT_2_0003'	-0.276262
'GMR_32A04_AE_01_UAS_TNT_2_0003'	-0.278457
'GMR_32B12_AE_01_UAS_TNT_2_0003'	-0.272965
'GMR_32E03_AE_01_UAS_TNT_2_0003'	-0.269448
'GMR_32E04_AE_01_UAS_TNT_2_0003'	-0.296139
'GMR_32E05_AE_01_UAS_TNT_2_0003'	-0.240976
'GMR_32F07_AE_01_UAS_TNT_2_0003'	-0.27322
'GMR_32G08_AE_01_UAS_TNT_2_0003'	-0.265341
'GMR_32H08_AE_01_UAS_TNT_2_0003'	-0.26916
'GMR_33A07_AE_01_UAS_TNT_2_0003'	-0.274481
'GMR_33D04_AE_01_UAS_TNT_2_0003'	-0.276017
'GMR_33F10_AE_01_UAS_TNT_2_0003'	-0.275946
'GMR_33H12_AE_01_UAS_TNT_2_0003'	-0.26643
'GMR_34A10_AE_01_UAS_TNT_2_0003'	-0.283395
'GMR_34D08_AE_01_UAS_TNT_2_0003'	-0.272264
'GMR_34G01_AE_01_UAS_TNT_2_0003'	-0.273677
'GMR_34G06_AE_01_UAS_TNT_2_0003'	-0.261021
'GMR_34H04_AE_01_UAS_TNT_2_0003'	-0.280051
'GMR_35B09_AE_01_UAS_TNT_2_0003'	-0.273019
'GMR_35E02_AE_01_UAS_TNT_2_0003'	-0.256067
'GMR_35G04_AE_01_UAS_TNT_2_0003'	-0.261175
'GMR_36B02_AE_01_UAS_TNT_2_0003'	-0.27723
'GMR_36B03_AE_01_UAS_TNT_2_0003'	-0.260771
'GMR_36B06_AE_01_UAS_TNT_2_0003'	-0.291849
'GMR_36C01_AE_01_UAS_TNT_2_0003'	-0.263515
'GMR_36C12_AE_01_UAS_TNT_2_0003'	-0.28689
'GMR_36E08_AE_01_UAS_TNT_2_0003'	-0.272286
'GMR_36F08_AE_01_UAS_TNT_2_0003'	-0.256715
'GMR_36G02_AE_01_UAS_TNT_2_0003'	-0.264962
'GMR_36G04_AE_01_UAS_TNT_2_0003'	-0.264837
'GMR_36H01_AE_01_UAS_TNT_2_0003'	-0.295923
'GMR_36H03_AE_01_UAS_TNT_2_0003'	-0.273535
'GMR_36H06_AE_01_UAS_TNT_2_0003'	-0.274322
'GMR_37A07_AE_01_UAS_TNT_2_0003'	NaN
'GMR_37C07_AE_01_UAS_TNT_2_0003'	-0.270091
'GMR_37C09_AE_01_UAS_TNT_2_0003'	-0.273005
'GMR_37C11_AE_01_UAS_TNT_2_0003'	-0.273218
'GMR_37C12_AE_01_UAS_TNT_2_0003'	-0.270635
'GMR_37D06_AE_01_UAS_TNT_2_0003'	-0.264217
'GMR_37F01_AE_01_UAS_TNT_2_0003'	-0.275411
'GMR_37F03_AE_01_UAS_TNT_2_0003'	-0.258105
'GMR_37F04_AE_01_UAS_TNT_2_0003'	-0.266755
'GMR_37F06_AE_01_UAS_TNT_2_0003'	-0.276856
'GMR_37G08_AE_01_UAS_TNT_2_0003'	-0.264519
'GMR_38A07_AE_01_UAS_TNT_2_0003'	-0.266583
'GMR_38A10_AE_01_UAS_TNT_2_0003'	-0.279037
'GMR_38B03_AE_01_UAS_TNT_2_0003'	-0.320498
'GMR_38B08_AE_01_UAS_TNT_2_0003'	-0.239112
'GMR_38B11_AE_01_UAS_TNT_2_0003'	-0.28143
'GMR_38D07_AE_01_UAS_TNT_2_0003'	-0.275601
'GMR_38D09_AE_01_UAS_TNT_2_0003'	-0.272644
'GMR_38E08_AE_01_UAS_TNT_2_0003'	-0.284352
'GMR_38F04_AE_01_UAS_TNT_2_0003'	-0.274421
'GMR_38G03_AE_01_UAS_TNT_2_0003'	-0.277362
'GMR_38H10_AE_01_UAS_TNT_2_0003'	-0.243626
'GMR_39B12_AE_01_UAS_TNT_2_0003'	-0.269386
'GMR_39D01_AE_01_UAS_TNT_2_0003'	NaN
'GMR_39D09_AE_01_UAS_TNT_2_0003'	-0.262906
'GMR_39E02_AE_01_UAS_TNT_2_0003'	-0.267375
'GMR_39F05_AE_01_UAS_TNT_2_0003'	-0.268862
'GMR_39G09_AE_01_UAS_TNT_2_0003'	-0.296105
'GMR_39H05_AE_01_UAS_TNT_2_0003'	-0.272332
'GMR_40A07_AE_01_UAS_TNT_2_0003'	-0.257013
'GMR_40C04_AE_01_UAS_TNT_2_0003'	-0.263447
'GMR_40D07_AE_01_UAS_TNT_2_0003'	-0.255854
'GMR_40F03_AE_01_UAS_TNT_2_0003'	-0.271747
'GMR_40F04_AE_01_UAS_TNT_2_0003'	-0.276961
'GMR_40F05_AE_01_UAS_TNT_2_0003'	-0.254345
'GMR_40F07_AE_01_UAS_TNT_2_0003'	-0.27739
'GMR_41D01_AE_01_UAS_TNT_2_0003'	-0.255177
'GMR_41E11_AE_01_UAS_TNT_2_0003'	-0.262416
'GMR_42B08_AE_01_UAS_TNT_2_0003'	-0.283515
'GMR_42C07_AE_01_UAS_TNT_2_0003'	-0.284311
'GMR_42G07_AE_01_UAS_TNT_2_0003'	-0.271755
'GMR_42H01_AE_01_UAS_TNT_2_0003'	-0.291122
'GMR_43D05_AE_01_UAS_TNT_2_0003'	-0.27779
'GMR_44B05_AE_01_UAS_TNT_2_0003'	-0.235281
'GMR_44C01_AE_01_UAS_TNT_2_0003'	-0.288157
'GMR_44G02_AE_01_UAS_TNT_2_0003'	-0.2545
'GMR_44G12_AE_01_UAS_TNT_2_0003'	-0.266269
'GMR_44H08_AE_01_UAS_TNT_2_0003'	-0.255559
'GMR_45B08_AE_01_UAS_TNT_2_0003'	-0.294843
'GMR_45C07_AE_01_UAS_TNT_2_0003'	-0.300252
'GMR_45D11_AE_01_UAS_TNT_2_0003'	-0.288013
'GMR_45E03_AE_01_UAS_TNT_2_0003'	-0.271528
'GMR_45F04_AE_01_UAS_TNT_2_0003'	-0.276833
'GMR_45F08_AE_01_UAS_TNT_2_0003'	-0.274814
'GMR_45G05_AE_01_UAS_TNT_2_0003'	-0.292061
'GMR_45H03_AE_01_UAS_TNT_2_0003'	-0.283134
'GMR_46B01_AE_01_UAS_TNT_2_0003'	-0.290707
'GMR_46C06_AE_01_UAS_TNT_2_0003'	-0.29824
'GMR_46C12_AE_01_UAS_TNT_2_0003'	Preview truncated at 256 rows
'GMR_46F08_AE_01_UAS_TNT_2_0003'
'GMR_46G06_AE_01_UAS_TNT_2_0003'	0.382384
'GMR_46H07_AE_01_UAS_TNT_2_0003'	0.301306
'GMR_46H09_AE_01_UAS_TNT_2_0003'	0.313421
'GMR_46H11_AE_01_UAS_TNT_2_0003'	0.32146
'GMR_47A04_AE_01_UAS_TNT_2_0003'	0.321113
'GMR_47A09_AE_01_UAS_TNT_2_0003'	0.362049
'GMR_47B04_AE_01_UAS_TNT_2_0003'	0.357802
'GMR_47B12_AE_01_UAS_TNT_2_0003'	0.324819
'GMR_47C09_AE_01_UAS_TNT_2_0003'	0.261535
'GMR_47D07_AE_01_UAS_TNT_2_0003'	0.219151
'GMR_47E06_AE_01_UAS_TNT_2_0003'	0.390949
'GMR_47E12_AE_01_UAS_TNT_2_0003'	0.356889
'GMR_47F07_AE_01_UAS_TNT_2_0003'	0.341
'GMR_47G07_AE_01_UAS_TNT_2_0003'	0.412277
'GMR_47H04_AE_01_UAS_TNT_2_0003'	0.284485
'GMR_47H07_AE_01_UAS_TNT_2_0003'	0.287091
'GMR_47H09_AE_01_UAS_TNT_2_0003'	0.386998
'GMR_48B10_AE_01_UAS_TNT_2_0003'	0.382751
'GMR_48F09_AE_01_UAS_TNT_2_0003'	0.441447
'GMR_49A06_AE_01_UAS_TNT_2_0003'	0.402821
'GMR_49C01_AE_01_UAS_TNT_2_0003'	0.381082
'GMR_49D10_AE_01_UAS_TNT_2_0003'	0.357671
'GMR_49E07_AE_01_UAS_TNT_2_0003'	0.360586
'GMR_49E12_AE_01_UAS_TNT_2_0003'	0.345403
'GMR_49H10_AE_01_UAS_TNT_2_0003'	0.362164
'GMR_50A11_AE_01_UAS_TNT_2_0003'	0.294321
'GMR_50C09_AE_01_UAS_TNT_2_0003'	0.26645
'GMR_50H06_AE_01_UAS_TNT_2_0003'	0.358796
'GMR_51A03_AE_01_UAS_TNT_2_0003'	0.306175
'GMR_51E06_AE_01_UAS_TNT_2_0003'	0.232216
'GMR_51F01_AE_01_UAS_TNT_2_0003'	0.307594
'GMR_51F05_AE_01_UAS_TNT_2_0003'	0.405704
'GMR_51G10_AE_01_UAS_TNT_2_0003'	0.301369
'GMR_52A06_AE_01_UAS_TNT_2_0003'	0.22974
'GMR_52B08_AE_01_UAS_TNT_2_0003'	0.350723
'GMR_52B10_AE_01_UAS_TNT_2_0003'	0.376053
'GMR_52E12_AE_01_UAS_TNT_2_0003'	0.279261
'GMR_52F01_AE_01_UAS_TNT_2_0003'	0.286331
'GMR_52F10_AE_01_UAS_TNT_2_0003'	0.355072
'GMR_52F12_AE_01_UAS_TNT_2_0003'	0.440719
'GMR_52G02_AE_01_UAS_TNT_2_0003'	0.329998
'GMR_52G05_AE_01_UAS_TNT_2_0003'	0.377957
'GMR_52G08_AE_01_UAS_TNT_2_0003'	0.409862
'GMR_53A10_AE_01_UAS_TNT_2_0003'	0.264884
'GMR_53F05_AE_01_UAS_TNT_2_0003'	0.333991
'GMR_53F11_AE_01_UAS_TNT_2_0003'	0.338828
'GMR_53G05_AE_01_UAS_TNT_2_0003'	0.346128
'GMR_53G06_AE_01_UAS_TNT_2_0003'	0.279325
'GMR_53H01_AE_01_UAS_TNT_2_0003'	0.339235
'GMR_54A01_AE_01_UAS_TNT_2_0003'	0.373877
'GMR_54A03_AE_01_UAS_TNT_2_0003'	0.350349
'GMR_54C08_AE_01_UAS_TNT_2_0003'	0.246499
'GMR_54D09_AE_01_UAS_TNT_2_0003'	0.285404
'GMR_54E05_AE_01_UAS_TNT_2_0003'	0.351923
'GMR_54F05_AE_01_UAS_TNT_2_0003'	0.337266
'GMR_54F09_AE_01_UAS_TNT_2_0003'	0.404563
'GMR_54G08_AE_01_UAS_TNT_2_0003'	0.363187
'GMR_55C05_AE_01_UAS_TNT_2_0003'	0.344109
'GMR_55C12_AE_01_UAS_TNT_2_0003'	0.391265
'GMR_55E05_AE_01_UAS_TNT_2_0003'	0.341028
'GMR_56C09_AE_01_UAS_TNT_2_0003'	0.241917
'GMR_56E09_AE_01_UAS_TNT_2_0003'	0.246072
'GMR_56H08_AE_01_UAS_TNT_2_0003'	0.403728
'GMR_56H09_AE_01_UAS_TNT_2_0003'	0.425674
'GMR_57B05_AD_01_UAS_TNT_2_0003'	0.361453
'GMR_57D01_AD_01_UAS_TNT_2_0003'	0.362178
'GMR_57E10_AD_01_UAS_TNT_2_0003'	0.418726
'GMR_57F07_AD_01_UAS_TNT_2_0003'	0.304703
'GMR_58E02_AE_01_UAS_TNT_2_0003'	0.37279
'GMR_58E05_AE_01_UAS_TNT_2_0003'	0.389595
'GMR_58E07_AE_01_UAS_TNT_2_0003'	0.390668
'GMR_58F08_AE_01_UAS_TNT_2_0003'	0.343223
'GMR_58F10_AE_01_UAS_TNT_2_0003'	0.369096
'GMR_58G09_AE_01_UAS_TNT_2_0003'	0.281333
'GMR_58G10_AE_01_UAS_TNT_2_0003'	0.31065
'GMR_58H11_AE_01_UAS_TNT_2_0003'	0.373525
'GMR_59A01_AE_01_UAS_TNT_2_0003'	0.313303
'GMR_59A05_AE_01_UAS_TNT_2_0003'	0.280686
'GMR_60D10_AE_01_UAS_TNT_2_0003'	0.290939
'GMR_60F02_AE_01_UAS_TNT_2_0003'	0.294473
'GMR_60F09_AE_01_UAS_TNT_2_0003'	0.360141
'GMR_60G08_AE_01_UAS_TNT_2_0003'	0.339438
'GMR_60G09_AE_01_UAS_TNT_2_0003'	0.352938
'GMR_61A01_AE_01_UAS_TNT_2_0003'	0.347223
'GMR_61D08_AD_01_UAS_TNT_2_0003'	0.38322
'GMR_61E08_AE_01_UAS_TNT_2_0003'	0.349125
'GMR_61F01_AE_01_UAS_TNT_2_0003'	0.386145
'GMR_62A02_AD_01_UAS_TNT_2_0003'	0.323699
'GMR_64A06_AE_01_UAS_TNT_2_0003'	0.282605
'GMR_64B07_AE_01_UAS_TNT_2_0003'	0.265606
'GMR_64E03_AE_01_UAS_TNT_2_0003'	0.452111
'GMR_64F07_AE_01_UAS_TNT_2_0003'	0.375063
'GMR_64G02_AE_01_UAS_TNT_2_0003'	0.396884
'GMR_64G05_AE_01_UAS_TNT_2_0003'	0.211782
'GMR_65B04_AE_01_UAS_TNT_2_0003'	0.397171
'GMR_65C03_AE_01_UAS_TNT_2_0003'	0.273207
'GMR_65E06_AE_01_UAS_TNT_2_0003'	0.440918
'GMR_65F09_AE_01_UAS_TNT_2_0003'	0.276779
'GMR_65F10_AE_01_UAS_TNT_2_0003'	0.321423
'GMR_66A03_AE_01_UAS_TNT_2_0003'	0.342992
'GMR_66A12_AE_01_UAS_TNT_2_0003'	0.363715
'GMR_66B07_AE_01_UAS_TNT_2_0003'	0.345426
'GMR_66C07_AE_01_UAS_TNT_2_0003'	0.290501
'GMR_66C08_AE_01_UAS_TNT_2_0003'	0.280443
'GMR_68A07_AD_01_UAS_TNT_2_0003'	0.27182
'GMR_68A08_AE_01_UAS_TNT_2_0003'	0.327908
'GMR_68B05_AE_01_UAS_TNT_2_0003'	0.355999
'GMR_68B06_AE_01_UAS_TNT_2_0003'	0.37503
'GMR_68C05_AE_01_UAS_TNT_2_0003'	0.271518
'GMR_68C09_AE_01_UAS_TNT_2_0003'	0.276682
'GMR_69B06_AE_01_UAS_TNT_2_0003'	0.282812
'GMR_69C11_AE_01_UAS_TNT_2_0003'	0.256613
'GMR_69D08_AE_01_UAS_TNT_2_0003'	0.343241
'GMR_69E06_AE_01_UAS_TNT_2_0003'	0.344503
'GMR_69F06_AE_01_UAS_TNT_2_0003'	0.349013
'GMR_69F09_AE_01_UAS_TNT_2_0003'	0.233978
'GMR_70C09_AE_01_UAS_TNT_2_0003'	0.350184
'GMR_70D06_AE_01_UAS_TNT_2_0003'	0.304942
'GMR_71A10_AE_01_UAS_TNT_2_0003'	0.259085
'GMR_71C03_AE_01_UAS_TNT_2_0003'	0.338046
'GMR_72A08_AE_01_UAS_TNT_2_0003'	0.377753
'GMR_72A10_AE_01_UAS_TNT_2_0003'	0.396948
'GMR_72E03_AE_01_UAS_TNT_2_0003'	0.354316
'GMR_72F03_AE_01_UAS_TNT_2_0003'	0.262177
'GMR_72F11_AE_01_UAS_TNT_2_0003'	0.404847
'GMR_72G06_AE_01_UAS_TNT_2_0003'	0.458161
'GMR_72H06_AE_01_UAS_TNT_2_0003'	0.393909
'GMR_73C04_AE_01_UAS_TNT_2_0003'	0.353912
'GMR_73E05_AE_01_UAS_TNT_2_0003'	0.319885
'GMR_73F03_AE_01_UAS_TNT_2_0003'	0.507042
'GMR_73G07_AE_01_UAS_TNT_2_0003'	0.440842
'GMR_73H04_AE_01_UAS_TNT_2_0003'	0.412318
'GMR_73H07_AE_01_UAS_TNT_2_0003'	0.435709
'GMR_73H12_AE_01_UAS_TNT_2_0003'	0.291278
'GMR_74D08_AE_01_UAS_TNT_2_0003'	0.340555
'GMR_74E03_AE_01_UAS_TNT_2_0003'	0.312901
'GMR_74F03_AE_01_UAS_TNT_2_0003'	0.355548
'GMR_74G10_AE_01_UAS_TNT_2_0003'	0.331746
'GMR_74H08_AE_01_UAS_TNT_2_0003'	0.298621
'GMR_75B02_AE_01_UAS_TNT_2_0003'	0.339713
'GMR_75F01_AE_01_UAS_TNT_2_0003'	0.415226
'GMR_75G10_AE_01_UAS_TNT_2_0003'	0.377904
'GMR_76A04_AE_01_UAS_TNT_2_0003'	0.350646
'GMR_76B02_AE_01_UAS_TNT_2_0003'	0.267523
'GMR_76C04_AE_01_UAS_TNT_2_0003'	0.210373
'GMR_76D11_AE_01_UAS_TNT_2_0003'	0.386301
'GMR_76E09_AE_01_UAS_TNT_2_0003'	0.314716
'GMR_76F05_AE_01_UAS_TNT_2_0003'	0.305852
'GMR_76G01_AE_01_UAS_TNT_2_0003'	0.360523
'GMR_76G04_AE_01_UAS_TNT_2_0003'	0.382621
'GMR_77B12_AE_01_UAS_TNT_2_0003'	0.536212
'GMR_77D08_AE_01_UAS_TNT_2_0003'	0.351255
'GMR_77E09_AE_01_UAS_TNT_2_0003'	0.24506
'GMR_77F07_AE_01_UAS_TNT_2_0003'	0.444296
'GMR_77H11_AE_01_UAS_TNT_2_0003'	0.360349
'GMR_77H12_AE_01_UAS_TNT_2_0003'	0.390776
'GMR_78A01_AE_01_UAS_TNT_2_0003'	0.37516
'GMR_78G08_AE_01_UAS_TNT_2_0003'	0.321972
'GMR_78H06_AE_01_UAS_TNT_2_0003'	0.2547
'GMR_78H08_AE_01_UAS_TNT_2_0003'	0.567453
'GMR_79A08_AE_01_UAS_TNT_2_0003'	0.29426
'GMR_79B04_AE_01_UAS_TNT_2_0003'	0.323711
'GMR_79C09_AE_01_UAS_TNT_2_0003'	0.433641
'GMR_79E02_AE_01_UAS_TNT_2_0003'	0.367967
'GMR_79F02_AE_01_UAS_TNT_2_0003'	0.333304
'GMR_79F08_AE_01_UAS_TNT_2_0003'	0.388387
'GMR_79G12_AE_01_UAS_TNT_2_0003'	0.360476
'GMR_79H04_AE_01_UAS_TNT_2_0003'	0.294972
'GMR_79H06_AE_01_UAS_TNT_2_0003'	0.361217
'GMR_80B11_AE_01_UAS_TNT_2_0003'	0.313896
'GMR_80C01_AE_01_UAS_TNT_2_0003'	0.34743
'GMR_80D10_AE_01_UAS_TNT_2_0003'	0.181022
'GMR_80H05_AE_01_UAS_TNT_2_0003'	0.350945
'GMR_80H11_AE_01_UAS_TNT_2_0003'	0.231586
'GMR_82B06_AE_01_UAS_TNT_2_0003'	0.341097
'GMR_82E12_AE_01_UAS_TNT_2_0003'	0.320406
'GMR_82G02_AE_01_UAS_TNT_2_0003'	0.382022
'GMR_83B04_AE_01_UAS_TNT_2_0003'	0.344214
'GMR_83B05_AE_01_UAS_TNT_2_0003'	0.357685
'GMR_84B09_AE_01_UAS_TNT_2_0003'	0.366683
'GMR_84B11_AE_01_UAS_TNT_2_0003'	0.426834
'GMR_84D04_AE_01_UAS_TNT_2_0003'	0.407075
'GMR_84H10_AE_01_UAS_TNT_2_0003'	0.327608
'GMR_85A01_AE_01_UAS_TNT_2_0003'	0.340402
'GMR_85A02_AE_01_UAS_TNT_2_0003'	0.256108
'GMR_85A03_AE_01_UAS_TNT_2_0003'	0.342953
'GMR_85B01_AE_01_UAS_TNT_2_0003'	0.379261
'GMR_85F12_AE_01_UAS_TNT_2_0003'	0.447669
'GMR_85G05_AE_01_UAS_TNT_2_0003'	0.300143
'GMR_86D09_AE_01_UAS_TNT_2_0003'	0.409965
'GMR_87G02_AE_01_UAS_TNT_2_0003'	0.31856
'GMR_87G04_AE_01_UAS_TNT_2_0003'	0.359059
'GMR_88B06_AE_01_UAS_TNT_2_0003'	0.37087
'GMR_88B11_AE_01_UAS_TNT_2_0003'	0.310076
'GMR_88C02_AE_01_UAS_TNT_2_0003'	0.391655
'GMR_88H09_AE_01_UAS_TNT_2_0003'	0.289543
'GMR_90D03_AD_01_UAS_TNT_2_0003'	0.282159
'GMR_91A09_AE_01_UAS_TNT_2_0003'	0.34951
'GMR_92G03_AE_01_UAS_TNT_2_0003'	0.316439
'GMR_92H01_AE_01_UAS_TNT_2_0003'	0.293445
'GMR_92H04_AE_01_UAS_TNT_2_0003'	0.390511
'GMR_93A03_AE_01_UAS_TNT_2_0003'	0.382129
'GMR_93A07_AE_01_UAS_TNT_2_0003'	0.401992
'GMR_93F10_AE_01_UAS_TNT_2_0003'	0.381637
'GMR_94B01_AE_01_UAS_TNT_2_0003'	0.405573
'GMR_94E09_AE_01_UAS_TNT_2_0003'	0.316446
'GMR_95A10_AE_01_UAS_TNT_2_0003'	0.268567
'GMR_95B09_AE_01_UAS_TNT_2_0003'	0.33897
'GMR_95B11_AE_01_UAS_TNT_2_0003'	0.301644
'GMR_95D02_AE_01_UAS_TNT_2_0003'	0.446468
'GMR_9C07_AE_01_UAS_TNT_2_0003'	0.308342
'GMR_9D11_AE_01_UAS_TNT_2_0003'	0.325555
'JHS_or83b_EXT01_UAS_TNT_2_0003'	0.259852
'MZZ_K_42265_UAS_TNT_2_0003'	0.401268
'MZZ_R_3005998_UAS_TNT_2_0003'	0.408731
'RD_206_UAS_TNT_2_0003'	0.359667
