# Supplementary material for: Identifying neural substrates of competitive interactions and sequence transitions during mechanosensory responses in Drosophila
Source: PLoS Genet. 2020 Feb 14;16(2):e1008589. doi: 10.1371/journal.pgen.1008589 (PMC7173939; doi:10.1371/journal.pgen.1008589)
Supplement: S5 Table — Behavioral probabilities for all five actions. Source data For Fig 3E (XLSX) [file pgen.1008589.s014.xlsx]

## Sheet: Sheet1
	crawl	bend	stop	hunch	back	roll	small	neuron type
'FCF_attP2_1500062_UAS_TNT_2_0003'	0.241124	0.297882	0.0335859	0.18481	0.0643988	2.95281e-05	0.17817
'EXT_iav-GAL4_UAS_TNT_2_0003'	0.489641	0.181508	0.125581	0.0177498	0.0465778	0	0.138942	chordotonals
'GMR_17B10_AE_01_UAS_TNT_2_0003'	0.530638	0.230403	0.0825157	0.00455259	0.0263082	0	0.125582	chordotonals
'GMR_17F10_AE_01_UAS_TNT_2_0003'	0.563313	0.247689	0.0485998	0.0121161	0.0320485	0.00114172	0.095092	chordotonals
'GMR_18D09_AE_01_UAS_TNT_2_0003'	0.521687	0.201501	0.0346614	0.0325695	0.0384999	0	0.171081	chordotonals+MB
'GMR_23G02_AE_01_UAS_TNT_2_0003'	0.429921	0.277232	0.13635	0.00433777	0.0137363	0	0.138423	chordotonals
'GMR_27B07_AE_01_UAS_TNT_2_0003'	0.341898	0.284614	0.0142165	0.0970214	0.072885	0	0.189365	chordotonals
'GMR_46H11_AE_01_UAS_TNT_2_0003'	0.371061	0.283726	0.0178539	0.0822341	0.083638	0	0.161487	chordotonals subtype
'GMR_49A06_AE_01_UAS_TNT_2_0003'	0.546235	0.198551	0.0898871	0.0244212	0.0147579	0	0.126148	unknown sensory+ sparse brain neurons
'GMR_52G08_AE_01_UAS_TNT_2_0003'	0.590323	0.182559	0.0680208	0.0105949	0.0195286	0	0.128973	chordotonals
'GMR_53G05_AE_01_UAS_TNT_2_0003'	0.611606	0.186894	0.0257162	0.00992556	0.0463569	0	0.119501	chordotonals
'GMR_61D08_AD_01_UAS_TNT_2_0003'	0.452889	0.204309	0.103935	0.0165794	0.0533427	0.000396511	0.220915	chordotonals
'GMR_72H06_AE_01_UAS_TNT_2_0003'	0.705974	0.0743167	0.0691744	0.00869963	0.0164835	0	0.182506	unknown sensory + interneurons
'GMR_73H07_AE_01_UAS_TNT_2_0003'	0.418369	0.213414	0.0425292	0.175829	0.030585	0	0.119274	chordotonals
'GMR_79F08_AE_01_UAS_TNT_2_0003'	0.462879	0.206002	0.0539627	0.0495921	0.0500583	0	0.222536	sensory (chord?)
'GMR_86D09_AE_01_UAS_TNT_2_0003'	0.429301	0.316545	0.063933	0.0300841	0.0372236	0	0.168548	chordotonals (and others SOG), interneurons
'GMR_30H09_AE_01_UAS_TNT_2_0003'	0.545485	0.214151	0.0981262	0.0203236	0.012474	0	0.109441	md III and basins
MZZ_R_3005998_UAS_TNT_2_0003'	0.286839	0.306046	0.0946196	0.11904	0.0307018	0	0.162755	mdIII
MZZ_K_42265_UAS_TNT_2_0003'	0.371184	0.261416	0.137668	0.00967643	0.0391026	0	0.180952	mdIII+chordotonals
