# Supplementary material for: Identifying neural substrates of competitive interactions and sequence transitions during mechanosensory responses in Drosophila
Source: PLoS Genet. 2020 Feb 14;16(2):e1008589. doi: 10.1371/journal.pgen.1008589 (PMC7173939; doi:10.1371/journal.pgen.1008589)
Supplement: S6 Table — Behavioral probabilities for all five actions. Source data for Fig 3F and 3G. (XLSX) [file pgen.1008589.s015.xlsx]

## Sheet: behavioral probabilities
Hunch decrease
	crawl	bend	stop	hunch	back	roll	small action
'GMR_18G08_AE_01_UAS_TNT_2_0003'	0.319068	0.257343	0.0614219	0.07669	0.0713287	0	0.214149
'GMR_22H02_AE_01_UAS_TNT_2_0003'	0.479167	0.275568	0.0246212	0.0473485	0.032197	0	0.141098
'GMR_26A08_AE_01_UAS_TNT_2_0003'	0.400906	0.25186	0.0170455	0.0935133	0.0814056	0	0.155269
'GMR_30A09_AE_01_UAS_TNT_2_0003'	0.446212	0.300673	0.0272727	0.0171717	0.0575758	0	0.151094
'GMR_36E08_AE_01_UAS_TNT_2_0003'	0.433133	0.339038	0.054693	0.0271701	0.0141143	0	0.131851
'GMR_41D01_AE_01_UAS_TNT_2_0003'	0.510135	0.258533	0.0143798	0.037552	0.0777027	0	0.101698
'GMR_44H08_AE_01_UAS_TNT_2_0003'	0.384181	0.295344	0.0703698	0.0361377	0.0724059	0	0.141562
GMR_50H06_AE_01_UAS_TNT_2_0003'	0.37621	0.319303	0.0541111	0.0225831	0.0389031	0.0102041	0.178686
'GMR_55C12_AE_01_UAS_TNT_2_0003'	0.361589	0.246415	0.0300102	0.0646256	0.0764447	0	0.220915
'GMR_58G09_AE_01_UAS_TNT_2_0003'	0.422684	0.256658	0.036311	0.0280397	0.0738007	0	0.182506
'GMR_66A12_AE_01_UAS_TNT_2_0003'	0.355142	0.246969	0.0383919	0.0926352	0.0460563	0	0.220805
'GMR_73H04_AE_01_UAS_TNT_2_0003'	0.28559	0.37283	0.0225694	0.0269097	0.103299	0.00607639	0.182726
'GMR_79E02_AE_01_UAS_TNT_2_0003'	0.315344	0.287561	0.0545415	0.0566213	0.0805757	0	0.205356
'GMR_87G02_AE_01_UAS_TNT_2_0003'	0.423077	0.266827	0.00600962	0	0.110577	0	0.19351
Hunch increase
'GMR_11A07_AE_01_UAS_TNT_2_0003'	0.0305128	0.278077	0.00615385	0.460577	0.0335897	0	0.19109
'GMR_34A10_AE_01_UAS_TNT_2_0003'	0.11809	0.281607	0.00177857	0.349489	0.0967838	0	0.152253
'GMR_39H05_AE_01_UAS_TNT_2_0003'	0.127391	0.338128	0.00998423	0.275883	0.0615334	0	0.18708
'GMR_48F09_AE_01_UAS_TNT_2_0003'	0.118546	0.278639	0.0100105	0.321391	0.0985248	0	0.172889
'GMR_84B11_AE_01_UAS_TNT_2_0003'	0.137019	0.333734	0.00336538	0.305288	0.0581731	0	0.16242
RD_206_UAS_TNT_2_0003'	0.0401643	0.333069	0.00450721	0.350219	0.0573417	0	0.214698
Bend _decrease
'GMR_13A08_AE_01_UAS_TNT_2_0003'	0.424897	0.0925926	0.0473251	0.131687	0.102881	0	0.200617
'GMR_13G10_AE_01_UAS_TNT_2_0003'	0.332834	0.14567	0.0267926	0.224397	0.0647167	0	0.205589
'GMR_31A05_AE_01_UAS_TNT_2_0003'	0.396878	0.144928	0.0230132	0.126254	0.0804268	0	0.2285
'GMR_47E06_AE_01_UAS_TNT_2_0003'	0.36579	0.214542	0.0278872	0.161151	0.0621739	0	0.168457
'GMR_58E02_AE_01_UAS_TNT_2_0003'	0.335833	0.177129	0.0235292	0.154401	0.0794601	0.000202963	0.229444
'GMR_77B12_AE_01_UAS_TNT_2_0003'	0.431925	0.064554	0.0340376	0.164319	0.0399061	0	0.265258
back increase
'GMR_12F10_AE_01_UAS_TNT_2_0003'	0.230769	0.262664	0	0.142589	0.245779	0	0.118199
'GMR_30B11_AE_01_UAS_TNT_2_0003'	0.232645	0.289532	0.00165289	0.126887	0.176074	0	0.173209
'GMR_32E04_AE_01_UAS_TNT_2_0003'	0.0921053	0.284413	0.00708502	0.220648	0.230769	0	0.16498
'GMR_38G03_AE_01_UAS_TNT_2_0003'	0.231818	0.241667	0.00378788	0.194697	0.168182	0	0.159848
'GMR_39E02_AE_01_UAS_TNT_2_0003'	0.210205	0.292462	0.022	0.125897	0.166051	0	0.183385
'GMR_46B01_AE_01_UAS_TNT_2_0003'	0.189336	0.280062	0.0206553	0.181526	0.136973	0	0.191448
'GMR_51F05_AE_01_UAS_TNT_2_0003'	0.189762	0.271556	0.0367961	0.140806	0.13109	0	0.229989
'GMR_55C05_AE_01_UAS_TNT_2_0003'	0.142012	0.336982	0.00295858	0.197239	0.13794	0	0.182868
'GMR_56E09_AE_01_UAS_TNT_2_0003'	0.170814	0.278752	0	0.126225	0.252262	0	0.171946
'GMR_60D10_AE_01_UAS_TNT_2_0003'	0.233073	0.243815	0.0205078	0.198568	0.161458	0	0.142578
'GMR_62A02_AD_01_UAS_TNT_2_0003'	0.199735	0.261905	0	0.128307	0.269841	0	0.140212
'GMR_66C07_AE_01_UAS_TNT_2_0003'	0.205641	0.239026	0.0339487	0.166872	0.197487	0	0.157026
'GMR_71C03_AE_01_UAS_TNT_2_0003'	0.183541	0.282127	0.00791855	0.204412	0.153846	0	0.168156
'GMR_74E03_AE_01_UAS_TNT_2_0003'	0.216374	0.225146	0	0.100877	0.238304	0	0.219298
'GMR_79C09_AE_01_UAS_TNT_2_0003'	0.203471	0.271019	0.00340136	0.142508	0.198369	0	0.181231
'GMR_85G05_AE_01_UAS_TNT_2_0003'	0.239726	0.276256	0.00513699	0.145548	0.178653	0.00285388	0.151826
