# Supplementary material for: Identifying neural substrates of competitive interactions and sequence transitions during mechanosensory responses in Drosophila
Source: PLoS Genet. 2020 Feb 14;16(2):e1008589. doi: 10.1371/journal.pgen.1008589 (PMC7173939; doi:10.1371/journal.pgen.1008589)
Supplement: S8 Table — (XLSX) [file pgen.1008589.s017.xlsx]

## Sheet: Sheet1
R11A07	A19c	T19c	SeIN120
R11F06	terminal "local"neuron	thoracic A08 like	SE?
R13A08	A03a	A05d	A02d
R23A05	A30f	A30f2	A09b	unknown U like Abd neuron
R23D10	T06k	T05k
R24G12	A18c?	abdomen PN, Jupiter but Chrismasy like	TePN?
R27B12	SEIN ?	SEIN ?	SeIN??? Not sure there is a 3rd
R29D11	ladder?	2 brain maybe 3
R30E06	A18c	A26h	PDL12c	Another brain?
R32E04	A27l	SEZ neuron	Brain neuron
R39H05	A08f (baton)
R61A01	A09o	A10j	TePn04	TePn05	ADM017	(also A09o2)
R65B04	PVM046	AVL033	PVM029b
R77H11	A02o
R82B06	SEG descending unkown	SEG ascending unknown	abdominal/thoracic interneuron
R88C11	hook-1 (A23j)	Jupiter (A08h2)
R92H01	T12u	PVL012 (Mbe18, MBON-c1)	AVL012b	AVL014	brain descending?
