# Supplementary material for: Identifying neural substrates of competitive interactions and sequence transitions during mechanosensory responses in Drosophila
Source: PLoS Genet. 2020 Feb 14;16(2):e1008589. doi: 10.1371/journal.pgen.1008589 (PMC7173939; doi:10.1371/journal.pgen.1008589)
Supplement: S9 Table — (XLSX) [file pgen.1008589.s018.xlsx]

## Sheet: Sheet1
A08f (a3,a5)	Jovanic, Schneider et al, 2016
A08h2 (jupiter)	Jovanic et al, 2019
A03a a5	Zarin et al 2018 Takagi et al, 2017
A02o	Ohyama et al, 2015, Takagi et al, 2017, Burgos et al 2018, Gerhard et al 2017
A19c	Ohyama et al, 2015
T05t (t3)	Ohyama et al, 2015)
A09e	Burgos et al 2018, Jovanic et al, 2019
A10j (a3)	Ohyama et al 2015
A27l	Clark et al, 2018, Carreira -Rosario et al, 2018, Zarin et al., 2018
A02d	Kohsaka et al., 2017
drunken-1	Jovanic, Schneider et al, 2016
Ladder-d	Jovanic, Schneider et al, 2016
Hook-1	this paper
A27a	Fusiki et al, 2016
TePn04	Ohyama et al 2015
TePn05	Burgos et al 2018, Gerhard et al 2017
A09o	Gerhard et al 2017
