# Supplementary material for: Identifying neural substrates of competitive interactions and sequence transitions during mechanosensory responses in Drosophila
Source: PLoS Genet. 2020 Feb 14;16(2):e1008589. doi: 10.1371/journal.pgen.1008589 (PMC7173939; doi:10.1371/journal.pgen.1008589)
Supplement: S10 Table — (XLSX) [file pgen.1008589.s019.xlsx]

## Sheet: Sheet1
	crawl	bend	stop	hunch	back	roll
attP2	0.241124	0.297882	0.0335859	0.18481	0.0643988	2.95281e-05	0.17817
'GMR_11F06_AE_01_UAS_TNT_2_0003'	0.242574	0.478548	0.00907591	0.0371287	0.0990099	0	0.133663
'GMR_12A02_AE_01_UAS_TNT_2_0003'	0.376821	0.232462	0.0146667	0.0837436	0.103231	0	0.189077
'GMR_15F12_AE_01_UAS_TNT_2_0003'	0.247375	0.23622	0.015748	0.127297	0.163386	0	0.209974
'GMR_18E12_AE_01_UAS_TNT_2_0003'	0.336138	0.242531	0.0331387	0.0997882	0.106656	0	0.181748
'GMR_23D10_AE_01_UAS_TNT_2_0003'	0.437	0.181277	0.0119048	0.086039	0.148	0	0.135281
'GMR_23A05_AE_01_UAS_TNT_2_0003'	0.27574	0.294675	0.0130178	0.0331361	0.213018	0	0.170414
'GMR_24G12_AE_01_UAS_TNT_2_0003'	0.348974	0.199231	0.0127692	0.119744	0.105641	0	0.213641
'GMR_26D07_AE_01_UAS_TNT_2_0003'	0.331469	0.234965	0.0433566	0.0853147	0.184615	0	0.12028
'GMR_27B12_AE_01_UAS_TNT_2_0003'	0.313958	0.426981	0.0167727	0.0572585	0.0382206	0	0.146809
'GMR_28A05_AE_01_UAS_TNT_2_0003'	0.230676	0.295894	0.00362319	0.101449	0.146135	0.013285	0.208937
'GMR_29D11_AE_01_UAS_TNT_2_0003'	0.302	0.267333	0.00933333	0.092	0.151333	0	0.178
'GMR_30E06_AE_01_UAS_TNT_2_0003'	0.151361	0.152494	0.0102041	0.202381	0.204	0	0.279478
'GMR_35G04_AE_01_UAS_TNT_2_0003'	0.355191	0.198087	0.0382514	0.128415	0.143443	0	0.136612
'GMR_36C01_AE_01_UAS_TNT_2_0003'	0.306245	0.323572	0.0170455	0.0755148	0.112908	0	0.164714
'GMR_38D07_AE_01_UAS_TNT_2_0003'	0.203821	0.219161	0.00656972	0.260652	0.120551	0	0.189246
'GMR_40F05_AE_01_UAS_TNT_2_0003'	0.232517	0.286713	0	0.0629371	0.277972	0	0.13986
'GMR_45G05_AE_01_UAS_TNT_2_0003'	0.474719	0.212547	0.0318352	0.0374532	0.108614	0	0.134831
'GMR_61A01_AE_01_UAS_TNT_2_0003'	0.224805	0.353695	0.0369532	0.102564	0.147059	0	0.134924
'GMR_65B04_AE_01_UAS_TNT_2_0003'	0.324846	0.385802	0.0131173	0.0447531	0.0671296	0	0.164352
'GMR_74D08_AE_01_UAS_TNT_2_0003'	0.22	0.36875	0.00375	0.075	0.19625	0	0.13625
'GMR_77H11_AE_01_UAS_TNT_2_0003'	0.307206	0.28078	0.0373414	0.113765	0.0840486	0.00192983	0.174928
'GMR_82B06_AE_01_UAS_TNT_2_0003'	0.360065	0.238134	0.0212766	0.0832242	0.173486	0	0.123813
'GMR_85F12_AE_01_UAS_TNT_2_0003'	0.202473	0.174048	0.0176768	0.261655	0.123155	0	0.220992
'GMR_92H01_AE_01_UAS_TNT_2_0003'	0.406085	0.216931	0.0026455	0.0793651	0.193	0	0.101852
'GMR_95B09_AE_01_UAS_TNT_2_0003'	0.327393	0.258842	0.0150309	0.116987	0.114583	0.000331565	0.166832
