# Supplementary material for: Identifying neural substrates of competitive interactions and sequence transitions during mechanosensory responses in Drosophila
Source: PLoS Genet. 2020 Feb 14;16(2):e1008589. doi: 10.1371/journal.pgen.1008589 (PMC7173939; doi:10.1371/journal.pgen.1008589)
Supplement: S11 Table — Transition probabilities for selected hit lines. For each transition probability, a p-value for comparison with the corresponding transition probability in the control (w;; attp2>TNT) are also shown. (XLSX) [file pgen.1008589.s020.xlsx]

## Sheet: attP2
0	0.215385	0.0973244	0.31505	0.0414716	0	0.330769
0.134444	0	0.0945866	0.104105	0.28376	0.00297442	0.380131
0.0599369	0.192429	0	0.00473186	0.0315457	0	0.711356
0.0269679	0.5	0.0145773	0	0.147959	0	0.310496
0.00765697	0.776417	0.0214395	0.00612557	0	0	0.188361
0	1	0	0	0	0	0
0.0803913	0.492982	0.165887	0.105487	0.155253	0	0

## Sheet: R11F06
NaN	5.10803e-08	0.0144019	4.26625e-06	1.1595e-05	NaN	0.495825
0.0833614	NaN	0.708888	0.283126	0.303868	0.733038	0.21172
0.113707	0.771082	NaN	0.890318	0.718156	NaN	0.353056
0.637757	0.158506	0.73085	NaN	0.00542779	NaN	0.712242	chi-squarfe
0.717246	0.105116	0.54178	0.74619	NaN	NaN	0.174555
NaN	NaN	NaN	NaN	NaN	NaN	NaN
0.221637	0.000951776	0.0614773	0.290994	0.397608	NaN	NaN
NaN	5	1.84158	5	4.93573	NaN	0.304672
1.07904	NaN	0.149422	0.548021	0.517315	0.134874	0.674239
0.944212	0.112899	NaN	0.0504548	0.143781	NaN	0.452157	p-value star
0.195345	0.799955	0.136172	NaN	2.26538	NaN	0.147372
0.144332	0.978332	0.266177	0.12715	NaN	NaN	0.758069
NaN	NaN	NaN	NaN	NaN	NaN	NaN
0.654358	3.02147	1.21129	0.536116	0.400545	NaN	NaN

## Sheet: R12A02
NaN	0.00773928	0.219496	1.89842e-05	0.000161611	NaN	0.329264
0.7761	NaN	0.0636158	0.750305	0.165361	0.753706	0.583205
0.475285	0.16801	NaN	0.845378	0.60979	NaN	0.07231
0.564237	0.278879	0.577323	NaN	0.947883	NaN	0.246552
0.64212	0.00475914	0.433696	0.677874	NaN	NaN	0.0111786
NaN	NaN	NaN	NaN	NaN	NaN	NaN
0.00430567	0.166893	0.00600018	0.164613	0.911624	NaN	NaN
0	0.321429	0.0625	0.125	0.116071	0	0.375
0.151515	0	0	0.121212	0.393939	0	0.333333
0	0	0	0	0	0	1
0.047619	0.380952	0	0	0.142857	0	0.428571
0	1	0	0	0	0	0
0	0	0	0	0	0	0
0.183333	0.583333	0.0333333	0.05	0.15	0	0

## Sheet: R15F12
NaN	0.54635	0.331639	0.0994205	2.92098e-05	NaN	0.350851
0.0515409	NaN	0.744192	0.28538	0.665179	0.736353	0.607489
0.0686369	0.95196	NaN	0.8274	0.56828	NaN	0.441475
0.831801	0.148484	0.505368	NaN	0.0214774	NaN	0.902162
0.624847	0.694303	0.687786	0.662077	NaN	NaN	0.70573
NaN	NaN	NaN	NaN	NaN	NaN	NaN
0.332176	0.625908	0.159845	0.065893	0.115644	NaN	NaN
0	0.188889	0.0666667	0.233333	0.133333	0	0.377778
0.0263158	0	0.0789474	0.157895	0.315789	0	0.421053
0.2	0.2	0	0	0	0	0.6
0.0333333	0.366667	0	0	0.3	0	0.3
0	0.806452	0.0322581	0	0	0	0.16129
0	0	0	0	0	0	0
0.114754	0.52459	0.0983607	0.0327869	0.229508	0	0

## Sheet: R18E12
NaN	0.478701	0.45405	0.000128936	3.06741e-05	NaN	0.406039
0.023633	NaN	0.727148	0.501752	0.0193123	0.636221	0.417079
0.00958629	0.46662	NaN	0.683366	0.286049	NaN	0.744832
0.304956	0.522118	0.555665	NaN	0.864986	NaN	0.533402
0.216997	0.380499	0.368212	0.633035	NaN	NaN	0.417779
NaN	NaN	NaN	NaN	NaN	NaN	NaN
0.0409029	0.071278	0.917858	0.83027	0.224468	NaN	NaN
0	0.240876	0.116788	0.160584	0.116788	0	0.364964
0.226667	0	0.106667	0.08	0.16	0	0.426667
0.171429	0.142857	0	0	0	0	0.685714
0	0.552632	0.0263158	0	0.157895	0	0.263158
0.027027	0.837838	0	0	0	0	0.135135
0	0	0	0	0	0	0
0.135135	0.405405	0.162162	0.0990991	0.198198	0	0

## Sheet: R23A05
NaN	0.697606	0.219686	0.00271736	5.32913e-15	NaN	0.946592
0.553111	NaN	0.270489	0.22119	0.258596	0.00443989	0.697696
0.613624	0.121222	NaN	0.890318	0.718156	NaN	0.353056	pvalue
0.683446	1	0.76577	NaN	0.202943	NaN	0.447144
0.0549813	0.161972	0.497727	0.71905	NaN	NaN	0.101331
NaN	NaN	NaN	NaN	NaN	NaN	NaN
0.101829	0.919709	0.0459872	0.0560649	0.0110441	NaN	NaN
0	0.23913	0.0434783	0.108696	0.282609	0	0.326087
0.172414	0	0.0344828	0.0344828	0.37931	0.0344828	0.344828
0	0.5	0	0	0	0	0.5
0	0.5	0	0	0.333333	0	0.166667
0.047619	0.904762	0	0	0	0	0.047619
0	1	0	0	0	0	0
0.16129	0.483871	0.0322581	0	0.322581	0	0

## Sheet: R23D10
NaN	0.624078	0.0339475	0.000582403	1.01307e-20	NaN	0.997704
0.116944	NaN	0.642579	0.0959478	0.900371	0.726546	0.895153
0.276709	0.384761	NaN	0.865881	0.658476	NaN	0.256435
0.405302	0.0744467	0.543154	NaN	5.12972e-06	NaN	0.235861
0.56021	0.317128	0.326514	0.602608	NaN	NaN	0.629475
NaN	NaN	NaN	NaN	NaN	NaN	NaN
0.0675338	0.573232	7.015e-05	0.0493817	0.000515202	NaN	NaN
0	0.233871	0.0403226	0.169355	0.225806	0	0.330645
0.219512	0	0.0731707	0.0243902	0.292683	0	0.390244
0.166667	0.333333	0	0	0	0	0.5
0	0.32	0	0	0.48	0	0.2
0	0.840909	0	0	0	0	0.159091
0	0	0	0	0	0	0
0.1375	0.525	0	0.0375	0.3	0	0

## Sheet: R24G12
NaN	0.701779	0.000818788	0.00145284	5.93522e-19	NaN	0.179159
0.0496842	NaN	0.682565	0.0375019	0.88933	0.17846	0.880919
0.216616	0.484304	NaN	0.735541	0.781866	NaN	0.974409
0.603235	0.0819955	0.338376	NaN	0.325346	NaN	0.124008
0.542909	0.357977	0.977653	0.586581	NaN	NaN	0.464363
NaN	NaN	NaN	NaN	NaN	NaN	NaN
2.30333e-06	0.513368	0.00612906	0.00946912	0.0327822	NaN	NaN
0	0.204918	0.0327869	0.217213	0.172131	0	0.372951
0.209302	0	0.0813953	0.0348837	0.290698	0.0116279	0.372093
0	0.25	0	0	0.0416667	0	0.708333
0.016129	0.387097	0	0	0.193548	0	0.403226
0	0.833333	0.0208333	0	0	0	0.145833
0	1	0	0	0	0	0
0.187879	0.466667	0.0848485	0.0424242	0.218182	0	0

## Sheet: R26D07
NaN	0.682206	0.0623001	0.0462728	0.000319562	NaN	0.260347
0.910597	NaN	0.463595	0.398197	0.326791	0.80236	0.99385
0.448945	0.143745	NaN	0.836128	0.18237	NaN	0.241949
0.617503	0.020032	0.715215	NaN	1.50514e-05	NaN	0.56816
0.751478	0.549258	0.593638	0.777143	NaN	NaN	0.752314
NaN	NaN	NaN	NaN	NaN	NaN	NaN
0.957946	0.735514	0.591758	0.724949	0.203367	NaN	NaN
0	0.243243	0.189189	0.162162	0.162162	0	0.243243
0.142857	0	0.047619	0.047619	0.380952	0	0.380952
0	0	0	0	0.111111	0	0.888889
0	0.111111	0	0	0.666667	0	0.222222
0	0.846154	0	0	0	0	0.153846
0	0	0	0	0	0	0
0.0833333	0.458333	0.125	0.0833333	0.25	0	0

## Sheet: R27B12
NaN	3.36855e-07	0.0533093	0.000332416	0.59131	NaN	0.643087
0.176225	NaN	0.0643588	0.301866	0.177254	0.736353	0.883076
0.424816	0.100644	NaN	0.8274	0.56828	NaN	0.441475
0.533402	1	0.0831747	NaN	0.957332	NaN	0.841929
0.751478	0.206764	0.593638	0.777143	NaN	NaN	0.306738
NaN	NaN	NaN	NaN	NaN	NaN	NaN
0.896294	0.110636	0.164508	0.480543	0.64452	2.70857e-11	NaN
0	0.471429	0.0285714	0.114286	0.0285714	0	0.357143
0.210526	0	0.184211	0.0526316	0.184211	0	0.368421
0	0.4	0	0	0	0	0.6
0	0.5	0.0714286	0	0.142857	0	0.285714
0	0.923077	0	0	0	0	0.0769231
0	0	0	0	0	0	0
0.0754717	0.603774	0.0943396	0.0754717	0.132075	0.0188679	0

[truncated: 19 more sheets: R28A05, R29D11, R30E06, R35G04, R36C01, R38D07, R40F05, R45D11, R45G05, R61A01, R65B04, R68B05, R69E06, R74D08, R77H11, R82B06, R85F12, R92H01, R95H09]
