# Supplementary material for: Identifying neural substrates of competitive interactions and sequence transitions during mechanosensory responses in Drosophila
Source: PLoS Genet. 2020 Feb 14;16(2):e1008589. doi: 10.1371/journal.pgen.1008589 (PMC7173939; doi:10.1371/journal.pgen.1008589)
Supplement: S1 Data — (CSV) [file pgen.1008589.s021.csv]

	"A02d_a1l"	"A02d_a1r"	"A02o_a1l Wave-1"	"A02o_a1r Wave-1"	"A02o_a2l Wave-1"	"A02o_a2r Wave-1"	"A02o_a3l Wave-1"	"A02o_a3r Wave-1"	"A03a5_a1l"	"A03a5_a1r"	"A08f a3l"	"A08f a3r"	"A08f a5l"	"A08f a5r"	"A08h2_a2l (Jupiter left)"	"A08h2_a2r (Jupiter right)"	"A09a a1l Basin-2"	"A09a a1r Basin-2"	"A09b a1l Basin-1"	"A09b a1r Basin-1"	"A09c a1l Basin-4"	"A09c a1r Basin-4"	"A09e_a4l"	"A09e_a4r"	"A09g a1l Basin-3"	"A09g a1r Basin-3"	"A09o_a3l"	"A09o_a3r"	"A10j_a3l"	"A10j_a3r"	"A10j_a4l"	"A10j_a4r"	"A19c_a1l"	"A19c_a1r"	"A27a_a1l"	"A27a_a1r"	"A27l_a1l"	"A27l_a1r"	"A27l_a2l"	"A27l_a2r"	"A27l_a3l"	"A27l_a3r"	"ddaA a1l class III md"	"ddaA a1r class III md"	"Drunken-1 a1l"	"Drunken-1 a1r"	"Griddle-1 a1l"	"Griddle-1 a1r"	"Griddle-2 a1l"
A02d_a1l	0	0	0	0	0	0	0	0	0	0	0	0	0	0	0	0	0	0	0	0	0	0	0	0	0	0	0	0	0	0	0	0	0	0	0	0	0	0	0	0	0	0	0	0	0	0	0	0	0
A02d_a1r	0	0	0	0	0	0	0	0	0	0	0	0	0	0	0	0	0	0	0	0	0	0	0	0	0	0	0	0	0	0	0	0	0	0	0	0	0	0	0	0	0	0	0	0	0	0	0	0	0
A02o_a1l Wave-1	0	0	0	0	4	0	0	0	0	0	0	0	0	0	0	0	0	0	0	0	0	0	0	0	0	0	0	2	0	0	0	0	0	0	0	0	0	0	0	0	0	0	0	0	0	0	0	0	0
A02o_a1r Wave-1	0	0	0	2	0	3	0	0	0	0	0	0	0	0	0	0	0	1	0	0	0	0	0	0	0	0	6	0	0	0	0	0	0	0	0	0	0	0	0	0	0	0	0	0	0	0	0	0	0
A02o_a2l Wave-1	0	0	1	0	0	0	1	0	0	0	0	0	0	0	0	0	0	0	0	0	0	0	0	0	0	0	0	5	0	0	0	0	0	0	0	0	0	0	0	0	0	0	0	0	0	0	0	0	0
A02o_a2r Wave-1	0	0	0	1	0	0	0	0	0	0	0	0	0	0	0	0	0	0	0	0	0	0	0	0	0	1	6	0	0	0	0	0	0	0	0	0	0	0	0	0	0	0	0	0	0	0	0	0	0
A02o_a3l Wave-1	1	0	0	0	3	0	0	0	0	0	0	0	0	0	0	0	0	0	0	0	1	0	0	0	0	0	5	0	0	0	0	0	0	0	0	0	0	0	0	2	0	0	0	0	0	0	0	0	0
A02o_a3r Wave-1	0	0	0	0	0	6	0	0	0	0	0	0	0	0	0	0	0	0	0	0	0	1	0	0	0	0	3	0	0	0	0	0	0	0	0	0	0	0	0	1	0	2	0	1	0	0	0	0	0
A03a5_a1l	0	0	0	0	0	0	0	0	0	0	0	0	0	0	0	0	0	0	0	0	0	0	0	0	0	0	0	0	0	0	0	0	0	0	0	0	0	0	0	0	0	0	0	0	0	0	0	0	0
A03a5_a1r	0	0	0	0	0	0	0	0	0	0	0	0	0	0	0	0	0	0	0	0	0	0	0	0	0	0	0	0	0	0	0	0	0	0	0	0	0	0	0	0	0	1	0	0	0	0	0	0	0
A08f a3l	0	0	0	0	0	0	0	0	0	0	0	0	0	0	0	0	0	2	0	4	0	0	0	0	0	1	0	0	0	0	1	0	0	0	0	0	0	0	0	0	0	0	0	0	0	2	0	0	1
A08f a3r	0	0	0	0	0	0	0	0	0	0	0	0	0	0	0	0	1	0	11	0	0	0	0	0	0	0	0	0	0	2	0	1	0	0	0	0	0	0	0	0	0	0	0	0	2	0	0	0	6
A08f a5l	0	0	0	0	0	0	0	0	0	0	1	0	0	0	0	0	0	0	0	2	0	0	0	0	0	0	0	0	0	0	5	0	0	0	0	0	0	0	0	0	0	0	0	0	0	1	0	1	2
A08f a5r	0	0	0	0	0	0	0	0	0	0	0	0	0	0	0	0	0	0	0	0	0	0	0	0	0	0	0	0	0	0	0	4	0	0	0	0	0	0	0	0	0	0	0	0	0	0	0	0	0
A08h2_a2l (Jupiter left)	0	0	0	0	0	0	0	0	0	0	0	0	0	0	0	0	0	0	0	0	0	0	0	0	0	0	0	0	0	1	0	0	0	0	0	0	0	0	0	0	0	0	0	0	0	0	0	0	0
A08h2_a2r (Jupiter right)	0	0	0	0	0	0	0	0	0	0	0	0	0	0	0	0	0	0	0	0	0	0	0	0	0	0	0	0	0	0	0	0	0	0	0	0	0	0	0	0	0	0	0	0	0	0	0	0	0
A09a a1l Basin-2	0	0	4	0	2	0	2	0	0	0	0	0	0	0	0	0	0	0	1	0	1	0	0	0	0	0	0	1	0	16	0	4	8	0	0	0	0	0	0	0	0	0	0	0	0	0	0	0	0
A09a a1r Basin-2	0	0	0	3	0	10	0	4	0	0	0	0	0	0	0	0	0	0	0	0	0	0	0	0	0	0	0	0	14	0	8	0	0	3	0	0	0	0	0	0	0	0	0	0	1	0	0	0	0
A09b a1l Basin-1	0	0	0	0	0	0	1	0	0	0	0	0	0	0	0	0	5	0	0	0	12	0	0	0	11	0	0	0	0	3	0	2	0	0	0	0	0	0	0	0	0	0	0	0	2	0	0	0	1
A09b a1r Basin-1	0	0	0	0	0	1	0	0	0	0	0	0	0	0	0	0	0	12	0	0	0	9	0	0	0	9	0	0	5	0	1	0	0	0	0	0	0	0	0	0	0	0	0	0	0	0	0	1	0
A09c a1l Basin-4	0	0	0	0	0	0	2	0	0	0	0	0	0	0	0	0	0	0	1	0	0	0	0	1	1	0	0	0	0	1	0	2	3	0	0	0	0	0	0	0	0	0	0	0	0	0	0	0	0
A09c a1r Basin-4	0	0	0	0	0	1	0	2	0	0	0	0	0	0	0	0	0	1	0	1	0	0	1	0	0	4	0	0	0	0	4	0	0	12	0	0	0	0	0	0	0	0	0	0	0	0	0	0	0
A09e_a4l	0	0	0	0	0	0	0	0	0	0	0	0	0	0	0	0	0	0	0	0	0	0	0	0	0	0	0	0	0	0	0	0	0	0	0	0	0	0	0	0	0	0	0	0	0	0	0	0	0
A09e_a4r	0	0	0	0	0	0	0	0	0	0	0	0	0	0	0	0	0	0	0	0	0	0	0	1	0	0	0	0	0	0	0	0	0	0	0	0	0	0	0	0	0	0	0	0	0	0	0	0	0
A09g a1l Basin-3	0	0	0	0	0	0	0	0	0	0	0	0	0	0	0	0	0	0	1	0	1	0	0	0	0	0	0	0	0	0	0	1	0	0	0	0	0	0	0	0	0	0	0	0	0	0	0	0	0
A09g a1r Basin-3	0	0	0	0	0	0	0	0	0	0	0	0	0	0	0	0	0	0	0	0	0	1	0	0	0	0	0	0	0	0	8	0	0	1	0	0	0	0	0	0	0	0	0	0	0	0	0	0	0
A09o_a3l	0	0	0	0	0	0	0	1	0	0	0	0	0	0	0	0	0	0	0	0	0	0	0	0	0	0	0	0	0	0	0	0	0	0	0	0	0	0	0	0	0	0	0	0	0	0	0	0	0
A09o_a3r	0	0	2	0	0	0	0	0	0	0	0	0	0	0	0	0	0	0	0	0	0	0	0	0	0	0	0	0	0	0	0	0	0	0	0	0	0	0	0	0	0	0	0	0	0	0	0	0	0
A10j_a3l	0	0	0	0	0	0	0	0	0	0	0	0	0	0	0	0	0	0	0	1	0	0	0	0	0	0	0	0	0	0	1	0	0	1	0	0	0	0	0	0	0	0	0	0	0	0	0	0	0
A10j_a3r	0	0	0	0	0	0	0	0	0	0	0	0	0	0	0	0	0	0	0	0	2	0	0	0	0	0	0	0	0	0	0	3	2	0	0	0	0	0	0	0	0	0	0	0	0	0	0	0	0
A10j_a4l	0	0	0	0	0	0	0	0	0	0	0	0	0	0	0	0	0	0	0	2	0	1	0	0	0	0	0	0	1	0	1	0	0	1	0	0	0	0	0	0	0	0	0	0	0	1	0	0	0
A10j_a4r	0	0	0	0	0	0	0	0	0	0	0	0	0	0	0	0	0	0	0	0	0	0	0	0	0	0	0	0	0	3	0	0	0	0	0	0	0	0	0	0	0	0	0	0	0	0	0	0	0
A19c_a1l	0	0	0	0	0	0	0	0	0	0	0	0	0	0	0	0	0	0	0	0	0	0	0	0	0	0	0	0	0	0	0	0	0	0	0	0	0	0	0	0	0	0	0	0	0	0	0	0	0
A19c_a1r	0	0	0	0	0	0	0	0	0	0	0	0	0	0	0	0	0	0	0	0	0	0	0	0	0	0	0	0	0	0	0	0	0	0	0	0	0	0	0	0	0	0	0	0	0	0	0	0	0
A27a_a1l	0	0	0	0	0	0	0	0	0	0	0	0	0	0	0	0	1	0	10	0	1	0	0	0	2	0	0	0	0	0	0	0	0	0	0	0	0	0	0	0	0	0	0	0	1	0	0	0	1
A27a_a1r	0	0	0	0	0	0	0	0	0	0	0	0	0	0	0	0	0	0	0	8	0	0	0	0	0	4	0	0	0	0	0	0	0	0	0	0	0	0	0	0	0	0	0	0	0	0	0	1	0
A27l_a1l	0	0	0	0	0	0	0	0	0	0	0	0	0	0	0	0	0	0	0	0	0	0	0	0	0	0	0	0	0	0	0	0	0	0	1	0	0	0	2	0	0	0	0	0	0	0	0	0	0
A27l_a1r	0	0	0	0	0	0	0	0	0	3	0	0	0	0	0	0	0	0	0	0	0	0	0	0	0	0	0	0	0	0	0	0	0	0	0	7	0	1	0	1	0	0	0	0	0	0	0	0	0
A27l_a2l	0	0	0	0	0	0	0	0	0	0	0	0	0	0	0	0	0	0	0	0	0	0	0	0	0	0	0	0	0	0	0	0	0	0	10	0	7	0	0	0	3	0	0	0	0	0	0	0	0
A27l_a2r	0	0	0	0	0	0	1	0	0	1	0	0	0	0	0	0	0	0	0	0	0	0	0	0	0	0	0	0	0	0	0	0	0	0	0	14	0	9	0	0	0	2	0	0	0	0	0	0	0
A27l_a3l	0	0	0	0	0	0	0	0	0	0	0	0	0	0	0	0	0	0	0	0	0	0	0	0	0	0	0	0	0	0	0	0	0	0	0	0	0	0	11	0	0	0	0	0	0	0	0	0	0
A27l_a3r	0	0	0	0	0	0	0	0	0	0	0	0	0	0	0	0	0	0	0	0	0	0	0	0	0	0	0	0	0	0	0	0	0	0	0	0	0	0	0	7	0	0	0	0	0	0	0	0	0
ddaA a1l class III md	0	0	0	0	3	0	10	0	0	0	0	0	0	0	0	0	5	0	0	0	5	0	0	3	1	0	0	0	0	0	0	0	0	0	0	0	0	0	0	0	0	0	0	0	0	0	0	0	0
ddaA a1r class III md	0	0	0	0	0	4	0	9	0	0	0	0	0	0	0	0	0	10	0	0	0	5	4	4	0	2	0	0	0	0	0	0	0	0	0	0	0	0	0	0	0	0	0	0	0	5	0	0	0
Drunken-1 a1l	0	0	0	0	0	0	0	0	0	0	0	0	0	0	2	0	1	0	3	0	0	0	0	0	0	0	0	0	0	5	1	0	0	0	0	0	0	0	0	0	0	0	0	0	0	0	0	0	1
Drunken-1 a1r	0	0	0	0	0	0	0	0	0	0	0	0	1	0	0	0	0	7	0	1	0	0	0	1	0	2	0	0	6	0	2	0	0	0	0	0	0	0	0	0	0	0	0	1	0	0	0	0	0
Griddle-1 a1l	0	0	0	0	0	0	0	0	0	0	0	0	0	0	0	0	1	0	0	0	0	0	0	0	0	0	0	0	0	10	0	0	0	0	1	0	0	0	0	0	0	0	0	0	0	0	0	1	0
Griddle-1 a1r	0	0	0	0	0	0	0	0	0	0	0	0	0	0	0	0	0	5	0	2	0	0	0	0	0	2	0	0	6	0	5	0	0	0	0	0	0	0	0	0	0	0	0	0	0	0	0	0	0
Griddle-2 a1l	0	0	0	0	0	0	0	0	0	0	0	0	0	0	0	0	2	0	2	1	1	0	0	0	2	0	0	0	2	11	4	4	0	0	2	0	0	0	0	0	0	0	0	0	0	0	1	0	0
Griddle-2 a1r	0	0	0	0	0	0	0	0	0	0	0	0	0	0	0	0	0	4	0	4	0	2	0	0	0	10	0	0	12	5	4	1	0	0	0	0	0	0	0	0	0	0	0	0	0	0	0	0	0
Handle-A a1	0	0	0	0	1	0	0	0	0	0	0	0	0	0	0	0	0	0	0	0	0	0	0	0	0	0	0	0	1	0	0	0	0	0	0	1	0	0	0	0	0	0	0	0	8	6	0	0	0
Handle-B a1	0	0	0	0	0	0	0	0	0	0	0	0	0	0	1	0	0	0	0	0	0	0	0	0	0	0	0	0	1	0	0	0	0	0	1	0	0	0	0	0	0	0	0	0	16	8	7	3	1
hook-1_a1l	0	0	0	0	0	0	0	0	0	0	0	0	0	0	0	0	1	0	0	0	0	0	0	0	0	0	0	0	0	0	0	0	0	0	0	0	0	0	0	0	0	0	0	0	0	0	1	0	1
hook-1_a1r	0	0	0	0	0	0	0	0	0	0	0	0	0	0	0	0	0	0	0	0	0	0	0	0	0	0	0	0	0	0	0	0	0	0	0	0	0	0	0	0	0	0	0	0	0	0	0	0	0
hook-1_a2l	0	0	0	0	0	0	0	0	0	0	0	0	0	0	0	0	0	0	0	0	0	0	0	0	0	0	0	0	0	0	0	0	0	0	0	0	0	0	0	0	0	0	0	0	0	0	0	0	0
hook-1_a2r	0	0	0	0	0	0	0	0	0	0	0	0	0	0	0	0	0	0	0	0	0	0	0	0	0	0	0	0	0	0	0	0	0	0	0	0	0	0	0	0	0	0	0	0	0	0	0	0	0
Ladder-a a1	0	0	0	0	0	0	0	0	0	0	0	0	0	0	1	1	2	3	6	4	0	0	0	0	0	1	0	0	1	0	2	0	0	0	0	0	0	0	0	0	0	0	0	0	7	2	0	0	0
Ladder-b a1	0	0	0	0	0	0	0	0	0	0	0	0	0	0	0	0	0	1	2	1	0	0	0	0	1	2	0	0	0	0	0	0	0	0	0	0	0	0	0	0	0	0	0	0	0	0	0	0	0
Ladder-c a1	0	0	0	0	0	0	0	0	0	0	0	0	0	0	0	0	3	0	0	0	0	0	0	0	1	0	0	0	1	0	0	0	0	0	0	0	0	0	0	0	0	0	0	0	0	0	0	1	0
Ladder-d_a1	0	0	0	0	0	0	0	0	0	0	0	0	0	0	0	0	1	0	1	0	0	0	0	0	0	0	0	0	2	2	2	4	0	0	0	0	0	0	0	0	0	0	0	0	0	0	0	0	0
Ladder-e a1	0	0	0	0	0	0	0	0	0	0	3	1	0	0	0	0	0	4	3	1	1	0	0	0	2	2	0	0	7	12	10	7	0	0	0	0	0	0	0	0	0	0	0	0	0	0	9	9	2
Ladder-f a1	0	0	0	0	0	0	0	0	0	0	0	0	0	0	0	1	0	0	0	0	0	0	0	0	0	0	0	0	0	0	0	0	0	0	0	0	0	0	0	0	0	0	0	0	0	0	3	4	0
lch5-1 a1l	0	0	0	0	0	0	0	0	0	0	0	2	0	0	8	0	3	0	4	0	3	0	0	0	4	0	0	0	0	4	0	2	0	0	0	0	0	0	0	0	0	0	0	0	17	0	1	0	5
lch5-1 a1r	0	0	0	0	0	0	0	0	0	0	1	0	1	0	0	4	0	1	0	9	0	4	0	0	0	13	0	0	0	0	2	0	0	0	0	0	0	0	0	0	0	0	0	0	0	11	0	0	2
lch5-2/4 a1l	0	0	0	0	0	0	0	0	0	0	0	0	0	0	0	0	0	0	3	0	0	0	0	0	0	0	0	0	0	3	0	0	0	0	0	0	0	0	0	0	0	0	0	0	0	0	7	3	11
lch5-2/4 a1l	0	0	0	0	0	0	0	0	0	0	0	0	0	0	0	0	0	0	4	0	0	0	0	0	0	0	0	0	0	3	0	0	0	0	0	0	0	0	0	0	0	0	0	0	0	0	10	3	14
lch5-2/4 a1r	0	0	0	0	0	0	0	0	0	0	0	0	0	0	0	0	0	1	0	5	0	0	0	0	0	0	0	0	5	0	0	0	0	0	0	0	0	0	0	0	0	0	0	0	0	0	1	8	0
lch5-2/4 a1r	0	0	0	0	0	0	0	0	0	0	0	0	0	0	0	0	0	0	0	9	0	0	0	0	0	0	0	0	3	0	0	0	0	0	0	0	0	0	0	0	0	0	0	0	0	0	0	10	0
lch5-3 a1l	0	0	0	0	0	0	0	0	0	0	0	0	0	0	3	0	2	0	2	0	0	0	0	0	3	0	0	0	0	9	0	0	0	0	0	0	0	0	0	0	0	0	0	0	1	0	0	0	8
lch5-3 a1r	0	0	0	0	0	0	0	0	0	0	0	0	1	0	0	4	0	0	0	5	0	0	0	0	0	0	0	0	6	0	2	0	0	0	0	0	0	0	0	0	0	0	0	0	0	2	0	1	1
lch5-5 a1l	0	0	0	0	0	0	0	0	0	0	0	0	0	0	0	0	0	0	0	0	0	0	0	0	0	0	0	0	0	1	0	0	0	0	0	0	0	0	0	0	0	0	0	0	0	0	24	2	9
lch5-5 a1r	0	0	0	0	0	0	0	0	0	0	0	0	0	0	0	0	0	1	0	0	0	0	0	0	0	0	0	0	0	0	0	0	0	0	0	0	0	0	0	0	0	0	0	0	0	0	1	21	0
ldaB a1r class III md	0	0	0	0	0	0	0	1	0	0	0	0	0	0	0	0	0	4	0	1	0	0	0	1	0	4	0	0	0	0	0	0	0	0	0	0	0	0	0	0	0	0	0	0	0	0	0	0	0
ldaB class III_a1l	0	0	0	0	3	0	0	0	0	0	0	0	0	0	0	0	14	0	0	0	4	0	0	0	7	0	0	2	0	0	0	0	0	0	0	0	0	0	0	0	0	0	0	0	0	0	0	0	0
MBE18 left	0	0	0	0	0	0	0	0	0	0	0	0	0	0	0	0	0	0	0	0	0	0	0	0	0	0	0	0	0	0	0	0	0	0	0	0	0	0	0	0	0	0	0	0	0	0	0	0	0
MBE18 right	0	0	0	0	0	0	0	0	0	0	0	0	0	0	0	0	0	0	0	0	0	0	0	0	0	0	0	0	0	0	0	0	0	0	0	0	0	0	0	0	0	0	0	0	0	0	0	0	0
T05t_t3l	0	0	0	0	0	0	0	0	0	0	0	0	0	0	0	0	0	0	0	0	0	0	0	0	0	0	0	0	0	0	0	0	0	0	0	0	0	0	0	0	0	0	0	0	0	0	0	0	0
T05t_t3r	0	0	0	0	0	0	0	0	0	0	0	0	0	0	0	0	0	0	0	0	0	0	0	0	0	0	0	0	0	0	0	0	0	0	0	0	0	0	0	0	0	0	0	0	0	0	0	0	0
TePn04_a9l	0	0	0	0	0	0	0	0	0	0	0	0	0	0	0	1	0	0	0	0	0	0	0	0	0	1	0	0	3	0	1	0	0	0	0	0	0	0	0	0	0	0	0	0	0	0	0	0	0
TePn04_a9r	0	0	1	0	0	0	1	0	0	0	0	0	0	0	0	0	0	0	0	0	0	0	0	0	0	0	0	0	0	2	0	4	0	0	0	0	0	0	0	0	0	0	0	0	0	0	0	0	0
TePn05 classIV-related projection C left	0	0	2	0	0	0	0	0	0	0	0	0	0	0	0	0	3	0	0	0	7	0	0	3	3	0	1	2	0	0	0	0	0	0	0	0	0	0	0	0	0	0	1	0	0	0	0	0	0
TePn05 classIV-related projection C right	0	0	0	0	0	1	0	1	0	0	0	0	0	0	0	0	0	0	0	0	0	9	1	1	0	2	0	1	0	0	0	0	0	0	0	0	0	0	0	0	0	0	0	0	0	0	0	0	0
v'ch a1l	0	0	0	0	0	0	0	0	0	0	0	4	0	0	1	0	6	0	11	0	0	0	0	0	0	0	0	0	0	5	0	1	0	0	0	0	0	0	0	0	0	0	0	0	6	0	1	0	17
v'ch a1r	0	0	0	0	0	0	0	0	0	0	1	0	3	0	0	0	0	13	0	11	0	0	0	0	0	4	0	0	3	0	6	0	0	0	0	1	0	0	0	0	0	0	0	0	0	9	0	0	5
v'pda a1r class III md	0	0	0	0	0	0	0	1	0	0	0	0	0	0	0	0	0	0	0	0	0	1	0	1	0	1	0	0	0	0	0	0	0	0	0	0	0	0	0	0	0	0	0	0	0	1	0	0	0
v'pda_a1l (class III)	0	0	0	0	0	0	0	0	0	0	0	0	0	0	0	0	1	0	3	0	2	0	0	0	0	0	0	2	0	0	0	0	0	0	0	0	0	0	0	0	0	0	0	0	0	0	0	0	0
vchA/B a1l	0	0	0	0	0	0	0	0	0	0	0	0	0	1	0	0	0	0	5	0	8	0	0	0	10	0	0	0	0	1	0	0	0	0	1	0	0	0	0	0	0	0	0	0	2	0	0	0	0
vchA/B a1l	0	1	0	0	0	0	0	0	0	0	0	2	0	1	0	0	1	0	1	0	9	0	0	0	11	0	0	0	0	3	0	0	0	0	0	0	0	0	0	0	0	0	0	0	16	0	0	0	4
vchA/B a1r	0	0	0	0	0	0	0	0	0	0	0	0	0	0	0	0	0	0	0	4	0	0	0	0	0	9	0	0	0	0	0	0	0	0	0	2	0	0	0	0	0	0	0	0	0	4	0	0	0
vchA/B a1r	0	0	0	0	0	0	0	0	0	0	3	0	2	0	0	0	0	0	0	9	0	3	0	0	0	12	0	0	2	0	3	0	0	0	0	1	0	0	0	0	0	0	0	0	0	8	0	2	0
vdaD a1l class III md	0	0	0	0	0	0	2	0	0	0	0	0	0	0	0	0	0	0	0	0	5	0	4	3	1	0	0	0	0	0	0	0	0	0	0	0	0	0	0	0	0	0	0	0	0	0	0	0	0
vdaD class III md_a1r or es?	0	0	0	0	0	1	0	5	0	0	0	0	0	0	0	0	0	0	0	0	0	6	3	10	0	0	0	0	0	0	0	0	0	0	0	0	0	0	0	0	0	0	0	0	0	0	0	0	0
[truncated: 44 more columns]
