# Supplementary material for: Identifying neural substrates of competitive interactions and sequence transitions during mechanosensory responses in Drosophila
Source: PLoS Genet. 2020 Feb 14;16(2):e1008589. doi: 10.1371/journal.pgen.1008589 (PMC7173939; doi:10.1371/journal.pgen.1008589)
Supplement: S2 Data — (XLSX) [file pgen.1008589.s022.xlsx]

## Sheet: Sheet1
'EXT_iav-GAL4_UAS_TNT_2_0003'	1.54343e-51	1.243e-12	3.00716e-32	1.35333e-35	0.0402983	NaN	0.00489578
'FCF_attP2_1500062_UAS_TNT_2_0003'	1	1	1	1	1	NaN	1
'GMR_10A09_AE_01_UAS_TNT_2_0003'	0.120571	0.0899777	0.06614	0.0124169	0.697472	NaN	0.393348
'GMR_10A11_AE_01_UAS_TNT_2_0003'	0.491865	0.343321	0.746924	0.301408	0.0344858	NaN	0.595618
'GMR_10A12_AE_01_UAS_TNT_2_0003'	0.0212084	0.445041	0.465355	0.00282666	0.0738635	NaN	0.925255
'GMR_10B07_AE_01_UAS_TNT_2_0003'	0.0063489	0.606496	0.341147	0.00143529	0.296959	6.13972e-16	0.805921
'GMR_10C07_AE_01_UAS_TNT_2_0003'	0.406612	0.246696	0.63899	0.00164601	3.36062e-06	NaN	0.724181
'GMR_10D09_AE_01_UAS_TNT_2_0003'	0.208392	0.486653	0.899277	0.00396706	0.0315749	NaN	0.322231
'GMR_10E05_AE_01_UAS_TNT_2_0003'	0.051479	0.155797	0.0290197	0.00829343	0.11798	NaN	0.780498
'GMR_10E07_AE_01_UAS_TNT_2_0003'	0.709981	0.227676	0.0511918	0.258038	0.0133918	NaN	0.211242
'GMR_10F08_AE_01_UAS_TNT_2_0003'	0.00475103	0.222404	0.0973807	0.0328729	0.279826	NaN	0.0586504
'GMR_10G02_AE_01_UAS_TNT_2_0003'	0.288653	0.0787184	0.0500266	0.012225	0.927062	NaN	0.77665
'GMR_10H06_AE_01_UAS_TNT_2_0003'	0.00140172	0.383316	0.274861	0.00514276	0.0147991	NaN	0.305482
'GMR_11A06_AE_01_UAS_TNT_2_0003'	0.515056	0.372807	0.696191	0.106038	0.000979596	NaN	0.991304
'GMR_11A07_AE_01_UAS_TNT_2_0003'	8.79546e-07	0.699131	0.193218	3.95106e-12	0.162432	NaN	0.759777
'GMR_11B01_AE_01_UAS_TNT_2_0003'	0.0125691	0.233701	0.290382	0.00665614	0.00535738	NaN	0.830293
'GMR_11B07_AE_01_UAS_TNT_2_0003'	0.864551	0.113851	0.124321	0.213984	0.000239096	NaN	0.202761
'GMR_11B11_AE_01_UAS_TNT_2_0003'	0.366711	0.569135	0.135081	0.883931	0.00189299	NaN	0.45214
'GMR_11F02_AE_01_UAS_TNT_2_0003'	0.228781	0.181105	0.234457	0.306467	0.0824873	NaN	0.831072
'GMR_11F06_AE_01_UAS_TNT_2_0003'	0.933445	0.000120524	0.189144	0.000181046	0.16427	NaN	0.197571
'GMR_11H11_AE_01_UAS_TNT_2_0003'	1.18752e-06	0.00122519	0.726942	0.00296788	0.702944	NaN	0.34225
'GMR_12A02_AE_01_UAS_TNT_2_0003'	0.000537667	0.111371	0.28025	0.00272728	0.0778911	NaN	0.690208
'GMR_12A10_AE_01_UAS_TNT_2_0003'	0.0320483	0.943439	0.119285	0.691435	0.980394	NaN	0.167565
'GMR_12F01_AE_01_UAS_TNT_2_0003'	0.030398	0.339105	0.316225	0.434031	0.51133	NaN	0.0641242
'GMR_12F10_AE_01_UAS_TNT_2_0003'	0.746283	0.680184	0.233398	0.527375	4.07304e-06	NaN	0.348355
'GMR_13A08_AE_01_UAS_TNT_2_0003'	0.000207653	9.69493e-05	0.431984	0.259154	0.21479	NaN	0.651834
'GMR_13B06_AE_01_UAS_TNT_2_0003'	0.704983	0.090314	0.35398	0.0581503	0.0319492	NaN	0.13501
'GMR_13B11_AE_01_UAS_TNT_2_0003'	0.842976	0.33912	0.16697	0.378188	0.670204	NaN	0.917117
'GMR_13E09_AE_01_UAS_TNT_2_0003'	0.334146	0.516911	0.799092	0.0569674	0.310396	NaN	0.482446
'GMR_13G10_AE_01_UAS_TNT_2_0003'	0.00539013	1.6767e-05	0.498808	0.229906	0.94316	NaN	0.399533
'GMR_13G12_AE_01_UAS_TNT_2_0003'	0.664829	0.807938	0.465988	0.00139972	0.120106	NaN	0.0938235
'GMR_14A02_AE_01_UAS_TNT_2_0003'	0.0463546	0.0572895	0.843196	0.0256762	0.407194	NaN	0.0967276
'GMR_14A11_AE_01_UAS_TNT_2_0003'	0.233395	0.217327	0.448912	0.146545	0.000369768	NaN	0.729831
'GMR_14C10_AE_01_UAS_TNT_2_0003'	0.00992432	0.00933537	0.418816	0.000112413	5.53074e-09	NaN	0.45501
'GMR_14F10_AE_01_UAS_TNT_2_0003'	0.000247442	0.432541	0.765567	0.000390427	0.0348349	NaN	0.548598
'GMR_15A04_AE_01_UAS_TNT_2_0003'	0.0846884	0.359583	0.808278	0.0535104	0.414828	NaN	0.802302
'GMR_15B07_AE_01_UAS_TNT_2_0003'	0.0850008	0.166302	0.302907	0.00362537	5.61865e-05	NaN	0.190987
'GMR_15E08_AE_01_UAS_TNT_2_0003'	0.806021	0.459401	0.820341	0.0149168	0.000346936	NaN	0.274689
'GMR_15F02_AE_01_UAS_TNT_2_0003'	0.101378	0.0398576	0.214151	0.206192	0.0343603	NaN	0.248108
'GMR_15F05_AE_01_UAS_TNT_2_0003'	0.0979296	0.599487	0.149454	0.0919099	2.70111e-05	NaN	0.21518
'GMR_15F12_AE_01_UAS_TNT_2_0003'	0.940329	0.133233	0.269577	0.0908866	7.26829e-06	NaN	0.317858
'GMR_15G08_AE_01_UAS_TNT_2_0003'	0.388009	0.459401	0.373449	0.553759	0.473843	NaN	0.635857
'GMR_15G09_AE_01_UAS_TNT_2_0003'	0.17701	0.0328894	0.944146	0.0254078	8.41848e-07	NaN	0.746603
'GMR_16A05_AE_01_UAS_TNT_2_0003'	0.00691324	0.351019	0.222328	0.0525231	0.632375	NaN	0.185954
'GMR_16B02_AE_01_UAS_TNT_2_0003'	0.972255	0.969712	0.290236	0.119335	0.781132	NaN	0.3031
'GMR_16B04_AE_01_UAS_TNT_2_0003'	0.00556968	0.0466393	0.0328453	0.0938804	0.882979	NaN	0.876145
'GMR_16C09_AE_01_UAS_TNT_2_0003'	0.0418082	0.87409	0.326174	0.234874	0.611211	NaN	0.291451
'GMR_16D01_AE_01_UAS_TNT_2_0003'	0.0517361	0.0158003	0.513416	0.0248019	0.000229022	NaN	0.386207
'GMR_16D02_AE_01_UAS_TNT_2_0003'	0.598008	0.158152	0.812419	0.35706	0.0108653	NaN	0.77665
'GMR_16D11_AE_01_UAS_TNT_2_0003'	0.224131	0.885329	0.122165	0.247317	0.0856451	NaN	0.685892
'GMR_16D12_AE_01_UAS_TNT_2_0003'	0.073165	0.206893	0.872028	0.131822	0.0610428	NaN	0.917245
'GMR_16E03_AE_01_UAS_TNT_2_0003'	0.000108257	0.00329517	9.81421e-26	2.70376e-09	0.168607	NaN	0.779429
'GMR_16E07_AE_01_UAS_TNT_2_0003'	2.93838e-08	0.00823527	0.00021452	6.67867e-07	0.192658	NaN	0.421685
'GMR_16E12_AE_01_UAS_TNT_2_0003'	0.00211749	0.0751116	0.820341	0.368909	0.803637	NaN	0.647802
'GMR_16F06_AE_01_UAS_TNT_2_0003'	0.0074977	0.981087	0.544269	0.00364301	0.955681	NaN	0.953739
'GMR_16G10_AE_01_UAS_TNT_2_0003'	0.785351	0.899753	0.611995	0.0635804	0.0271269	NaN	0.399696
'GMR_17A03_AE_01_UAS_TNT_2_0003'	0.867596	0.162488	0.0541642	0.324719	0.00034888	NaN	0.216479
'GMR_17A11_AE_01_UAS_TNT_2_0003'	0.346761	0.338992	0.00215339	0.011263	0.491074	NaN	0.00488145
'GMR_17B10_AE_01_UAS_TNT_2_0003'	3.13743e-43	0.00180642	1.05086e-07	2.16797e-24	0.000821158	NaN	0.00401322
'GMR_17B12_AE_01_UAS_TNT_2_0003'	0.000402481	6.93481e-06	0.305284	2.10619e-16	0.000669998	0.00156732	0.00121161
'GMR_17C02_AE_01_UAS_TNT_2_0003'	0.0509146	0.341342	0.27315	0.206665	0.854161	NaN	0.391788
'GMR_17C10_AE_01_UAS_TNT_2_0003'	0.304954	0.716938	7.70989e-08	0.00591436	0.17712	NaN	0.60616
'GMR_17F01_AE_01_UAS_TNT_2_0003'	0.697993	0.508558	0.0931696	0.016472	0.746346	NaN	0.874264
'GMR_17F10_AE_01_UAS_TNT_2_0003'	3.06423e-65	0.00934759	0.050816	3.22565e-28	0.00100327	0.00584861	1.76504e-07
'GMR_17G06_AE_01_UAS_TNT_2_0003'	2.42269e-13	0.12372	0.135194	3.60199e-08	0.507514	0.000116818	0.1187
'GMR_18A10_AE_01_UAS_TNT_2_0003'	0.00367702	0.0341727	0.333506	0.0481598	0.0112766	NaN	0.924355
'GMR_18B11_AE_01_UAS_TNT_2_0003'	0.0034537	0.0183544	0.365849	0.522982	0.48675	NaN	0.247955
'GMR_18D09_AE_01_UAS_TNT_2_0003'	1.59262e-29	0.000155399	0.810709	1.61353e-12	0.0625653	NaN	0.728244
'GMR_18E11_AE_01_UAS_TNT_2_0003'	0.598008	0.66976	0.0165407	0.012225	0.0108653	NaN	0.495417
'GMR_18E12_AE_01_UAS_TNT_2_0003'	0.00145784	0.0685922	0.855558	0.00100076	0.0121759	NaN	0.852558
'GMR_18F10_AE_01_UAS_TNT_2_0003'	0.519824	0.895889	0.211881	0.793597	0.206412	NaN	0.9945
'GMR_18G08_AE_01_UAS_TNT_2_0003'	0.00314617	0.160869	0.0128966	5.04828e-06	0.589688	NaN	0.12682
'GMR_18H11_AE_01_UAS_TNT_2_0003'	0.463832	0.00150058	0.0788033	0.762026	0.0620519	NaN	0.223868
'GMR_19E04_AE_01_UAS_TNT_2_0003'	0.749259	0.728708	0.438826	0.771339	0.528077	NaN	0.763653
'GMR_19E12_AE_01_UAS_TNT_2_0003'	0.311754	0.645758	0.124904	0.626922	0.850089	NaN	0.725357
'GMR_19F06_AE_01_UAS_TNT_2_0003'	0.0188948	0.00959206	0.346808	0.00041218	6.03311e-13	NaN	0.730204
'GMR_19F12_AE_01_UAS_TNT_2_0003'	0.0020852	0.305559	0.126525	0.000480424	0.607411	NaN	0.816697
'GMR_19G03_AE_01_UAS_TNT_2_0003'	0.274969	0.126409	0.0688495	0.953426	0.083531	NaN	0.789017
'GMR_19H06_AE_01_UAS_TNT_2_0003'	0.0346995	0.000678069	0.35398	0.611973	0.00112371	NaN	0.782852
'GMR_20A06_AE_01_UAS_TNT_2_0003'	0.394454	0.539009	0.0654787	0.818511	0.277059	NaN	0.904095
'GMR_20C06_AE_01_UAS_TNT_2_0003'	0.012326	1.62484e-09	0.580727	1.7011e-08	0.0519621	NaN	0.041976
'GMR_20C08_AE_01_UAS_TNT_2_0003'	0.941717	0.104312	0.266574	0.0745926	0.138041	NaN	0.00149194
'GMR_20D06_AE_01_UAS_TNT_2_0003'	6.99065e-09	0.0085386	0.000158595	3.20612e-06	0.748188	NaN	0.738153
'GMR_20E02_AE_01_UAS_TNT_2_0003'	0.0127679	0.130033	0.441528	0.0123766	0.372188	NaN	0.549547
'GMR_20F11_AE_01_UAS_TNT_2_0003'	0.00401105	0.839426	0.0297474	0.0452936	0.00865848	NaN	0.580637
'GMR_20G01_AE_01_UAS_TNT_2_0003'	0.350025	0.605769	0.123701	0.0183247	0.66185	NaN	0.639494
'GMR_20G04_AE_01_UAS_TNT_2_0003'	0.042602	0.914941	0.0261011	0.000473122	0.940604	NaN	0.917864
'GMR_20G06_AE_01_UAS_TNT_2_0003'	0.00562656	0.415624	0.606091	0.0112508	0.908692	NaN	0.56311
'GMR_20G07_AE_01_UAS_TNT_2_0003'	0.336993	0.632576	0.978292	0.394802	0.0381341	NaN	0.0663119
'GMR_20H08_AE_01_UAS_TNT_2_0003'	4.74551e-07	0.00333352	0.846459	0.00108951	0.0804787	NaN	0.900225
'GMR_21A03_AE_01_UAS_TNT_2_0003'	0.0226607	0.0105662	0.0468079	0.0299969	0.824401	NaN	0.181047
'GMR_21B02_AE_01_UAS_TNT_2_0003'	0.919863	0.411458	0.996329	0.232426	0.127067	NaN	0.869564
'GMR_21C12_AE_01_UAS_TNT_2_0003'	0.394019	0.728874	0.55272	0.0802395	0.75154	NaN	0.00233793
'GMR_21D05_AE_01_UAS_TNT_2_0003'	0.854829	0.00361002	0.987045	0.45968	0.000227135	NaN	0.0752426
'GMR_21D09_AE_01_UAS_TNT_2_0003'	0.570672	0.320284	0.866153	3.05212e-05	0.0492575	3.52637e-06	0.403936
'GMR_21E09_AE_01_UAS_TNT_2_0003'	0.000291965	0.749568	0.111857	0.0107658	0.890106	NaN	0.223025
'GMR_21F09_AE_01_UAS_TNT_2_0003'	0.188205	0.175492	0.696191	0.579604	0.641288	NaN	0.991304
'GMR_21G04_AE_01_UAS_TNT_2_0003'	0.263653	0.127061	0.341147	0.0466381	0.000134122	NaN	0.584496
'GMR_22C06_AE_01_UAS_TNT_2_0003'	5.09893e-06	0.172011	0.0947947	1.08179e-07	0.0470657	NaN	0.792547
'GMR_22D04_AE_01_UAS_TNT_2_0003'	0.00554474	0.0032596	0.187001	0.235015	0.664675	NaN	0.633076
'GMR_22D08_AE_01_UAS_TNT_2_0003'	0.976244	0.0908695	0.866008	0.0183247	1.03246e-08	NaN	0.502526
'GMR_22D11_AE_01_UAS_TNT_2_0003'	0.606975	0.209516	0.279226	0.133598	0.10793	NaN	0.952002
'GMR_22E09_AE_01_UAS_TNT_2_0003'	0.364453	0.566324	0.493502	0.134084	0.0494188	NaN	0.977962
'GMR_22G12_AE_01_UAS_TNT_2_0003'	1.60802e-07	0.00340235	0.661966	6.62218e-05	0.00260991	NaN	0.900979
'GMR_22H02_AE_01_UAS_TNT_2_0003'	3.4051e-07	0.609389	0.577206	0.00079368	0.248047	NaN	0.308951
'GMR_23A05_AE_01_UAS_TNT_2_0003'	0.504141	0.922669	0.418756	0.00141417	1.23081e-06	NaN	0.851507
'GMR_23D10_AE_01_UAS_TNT_2_0003'	4.02306e-08	0.00186719	0.160062	0.00147222	3.4209e-05	NaN	0.180698
'GMR_23E10_AE_01_UAS_TNT_2_0003'	0.66517	0.338304	0.116848	0.661715	0.0316642	NaN	0.501153
'GMR_23F01_AE_01_UAS_TNT_2_0003'	0.00102415	0.0448536	0.21703	0.0467866	0.18782	NaN	0.397294
'GMR_23F06_AE_01_UAS_TNT_2_0003'	0.81867	0.606496	0.109433	0.841109	0.0148157	NaN	0.584496
'GMR_23G02_AE_01_UAS_TNT_2_0003'	7.50409e-07	0.624678	5.53707e-10	1.52861e-07	0.0207315	NaN	0.201678
'GMR_23G11_AE_01_UAS_TNT_2_0003'	9.35607e-17	9.35992e-05	0.0668377	1.17425e-05	0.583827	NaN	0.82194
'GMR_24A10_AE_01_UAS_TNT_2_0003'	0.618644	0.44891	0.179607	0.567192	0.716799	NaN	0.324784
'GMR_24F10_AE_01_UAS_TNT_2_0003'	0.0561986	0.949062	0.222328	0.00169061	0.632375	NaN	0.792928
'GMR_24G01_AE_01_UAS_TNT_2_0003'	0.0543865	0.310191	0.0387004	0.000766793	0.891592	NaN	0.551736
'GMR_24G12_AE_01_UAS_TNT_2_0003'	1.68341e-05	0.00017213	0.0361702	0.00329966	0.00510349	NaN	0.121274
'GMR_24H12_AE_01_UAS_TNT_2_0003'	0.00235103	0.484776	0.529438	0.273841	0.765098	NaN	0.326022
'GMR_25A08_AE_01_UAS_TNT_2_0003'	0.000396995	0.00517287	0.279226	0.00856907	0.10793	NaN	0.0780976
'GMR_25B07_AE_01_UAS_TNT_2_0003'	0.100182	0.247065	0.15804	0.175888	0.00781222	NaN	0.816884
'GMR_25D12_AE_01_UAS_TNT_2_0003'	0.136691	0.255998	0.101197	0.475639	0.00302604	NaN	0.451002
'GMR_25E05_AE_01_UAS_TNT_2_0003'	1.58365e-18	0.000535144	0.0208675	5.38984e-10	0.730828	NaN	0.454614
'GMR_25F10_AE_01_UAS_TNT_2_0003'	0.00281123	0.206705	0.188202	0.00155646	0.201102	NaN	0.738209
'GMR_25G08_AE_01_UAS_TNT_2_0003'	0.0070277	0.640457	0.100253	0.0333204	0.240389	NaN	0.799094
'GMR_25H02_AE_01_UAS_TNT_2_0003'	0.000412021	0.0355198	0.116886	0.00544873	0.102497	NaN	0.3031
'GMR_26A08_AE_01_UAS_TNT_2_0003'	5.38852e-08	0.124997	0.199168	0.000537261	0.346968	NaN	0.400875
'GMR_26D07_AE_01_UAS_TNT_2_0003'	0.13851	0.321116	0.906108	0.0738329	0.000483787	NaN	0.326022
'GMR_26D12_AE_01_UAS_TNT_2_0003'	0.337876	0.0192033	0.388766	0.0437686	0.0470657	NaN	0.063197
'GMR_26F10_AE_01_UAS_TNT_2_0003'	0.0373007	0.17742	0.766184	0.000501919	0.363509	NaN	0.958347
'GMR_26H06_AE_01_UAS_TNT_2_0003'	0.156726	0.0354274	0.636964	0.310389	0.681054	NaN	0.0577836
'GMR_27A02_AE_01_UAS_TNT_2_0003'	7.82604e-07	0.00103041	0.617053	0.0493851	0.047308	NaN	0.165403
'GMR_27B07_AE_01_UAS_TNT_2_0003'	7.89846e-05	0.662276	0.0459489	8.33235e-05	0.511785	NaN	0.606807
'GMR_27B12_AE_01_UAS_TNT_2_0003'	0.0479699	0.0011899	0.239976	0.000233764	0.210452	NaN	0.407775
'GMR_27C05_AE_01_UAS_TNT_2_0003'	1.43676e-12	0.00728895	0.855558	1.19884e-08	0.700056	NaN	0.299867
'GMR_27D02_AE_01_UAS_TNT_2_0003'	0.469225	0.00311021	0.727971	0.791515	0.776898	NaN	0.00633648
'GMR_27D10_AE_01_UAS_TNT_2_0003'	0.0194072	0.156169	0.781551	0.059586	0.761466	NaN	0.666245
'GMR_27H02_AE_01_UAS_TNT_2_0003'	0.016668	0.720293	0.0318126	0.0168838	0.220859	NaN	0.0552529
'GMR_27H06_AE_01_UAS_TNT_2_0003'	0.421009	0.0986234	0.588546	0.729082	0.00216323	NaN	0.44138
'GMR_28A05_AE_01_UAS_TNT_2_0003'	0.857205	0.885329	0.122165	0.0758362	0.00737651	5.55155e-17	0.594348
'GMR_28E02_AE_01_UAS_TNT_2_0003'	0.0704575	0.885666	0.507041	0.000357011	0.00133254	NaN	0.352605
'GMR_28E11_AE_01_UAS_TNT_2_0003'	0.0750935	0.495862	0.518046	0.00578654	0.124687	NaN	0.753336
'GMR_29B04_AE_01_UAS_TNT_2_0003'	0.801161	0.498254	0.959115	0.768108	0.302964	NaN	0.677433
'GMR_29C10_AE_01_UAS_TNT_2_0003'	2.20904e-08	0.0189737	0.659761	0.0784126	0.082721	NaN	0.57796
'GMR_29D10_AE_01_UAS_TNT_2_0003'	0.962463	0.616705	0.227782	0.763139	0.420091	NaN	0.835678
'GMR_29D11_AE_01_UAS_TNT_2_0003'	0.106014	0.413496	0.114464	0.0111764	0.000107998	NaN	0.950016
'GMR_29E11_AE_01_UAS_TNT_2_0003'	1.8713e-09	4.62524e-05	0.173014	0.0221589	0.108275	NaN	0.969134
'GMR_29G02_AE_01_UAS_TNT_2_0003'	0.000146566	0.00952235	0.417383	0.0780524	0.105364	NaN	0.879861
'GMR_30A04_AE_01_UAS_TNT_2_0003'	0.46422	0.773371	0.215059	0.232211	0.0159936	NaN	0.805614
'GMR_30A08_AE_01_UAS_TNT_2_0003'	0.955298	0.800628	0.557345	0.0841729	0.00488314	NaN	0.902238
'GMR_30A09_AE_01_UAS_TNT_2_0003'	8.90701e-06	0.964758	0.555034	7.436e-05	0.732127	NaN	0.578152
'GMR_30B11_AE_01_UAS_TNT_2_0003'	0.906361	0.874901	0.0510078	0.12333	7.02514e-06	NaN	0.882639
'GMR_30D11_AE_01_UAS_TNT_2_0003'	0.563708	0.119152	0.170113	0.255183	0.649395	NaN	0.977229
'GMR_30E03_AE_01_UAS_TNT_2_0003'	0.0236889	0.515782	0.831768	0.000638056	0.157984	NaN	0.514786
'GMR_30E06_AE_01_UAS_TNT_2_0003'	0.108826	0.0180743	0.192679	0.72927	8.89517e-05	NaN	0.0508475
'GMR_30E09_AE_01_UAS_TNT_2_0003'	1.21287e-05	0.00371831	0.445158	0.0429922	0.419724	NaN	0.473141
'GMR_30H09_AE_01_UAS_TNT_2_0003'	1.62485e-46	0.000114444	4.69424e-12	6.67103e-20	4.45538e-06	NaN	0.000164601
'GMR_31A05_AE_01_UAS_TNT_2_0003'	5.93805e-06	2.12412e-05	0.547219	0.0504862	0.410495	NaN	0.0932587
'GMR_31B07_AE_01_UAS_TNT_2_0003'	0.265531	0.877335	0.179607	0.0185011	0.356308	NaN	0.324784
'GMR_31E06_AE_01_UAS_TNT_2_0003'	1.92603e-10	0.0032882	0.65994	0.000257041	0.814191	NaN	0.746924
'GMR_31E11_AE_01_UAS_TNT_2_0003'	0.175092	0.0003528	5.89084e-05	0.0432239	0.165233	NaN	0.0926598
'GMR_31F03_AE_01_UAS_TNT_2_0003'	0.996746	0.135578	0.333873	0.04536	0.352328	NaN	0.29986
'GMR_31F10_AE_01_UAS_TNT_2_0003'	2.37221e-08	0.0293489	0.433308	0.000173168	0.00055123	NaN	0.104526
'GMR_31G02_AE_01_UAS_TNT_2_0003'	0.900669	0.386892	0.491898	0.0069263	0.515688	NaN	0.10079
'GMR_31G11_AE_01_UAS_TNT_2_0003'	0.328152	0.489119	0.781551	0.164806	0.928423	NaN	0.563489
'GMR_31H12_AE_01_UAS_TNT_2_0003'	7.85469e-07	0.0108698	0.177466	0.000349193	6.17242e-05	NaN	0.370032
'GMR_32A04_AE_01_UAS_TNT_2_0003'	0.00160705	0.663924	0.117824	0.0087908	0.0662329	NaN	0.397217
'GMR_32B12_AE_01_UAS_TNT_2_0003'	0.00317175	0.349309	0.126923	0.00446525	0.233391	NaN	0.537545
'GMR_32E03_AE_01_UAS_TNT_2_0003'	0.00141694	0.118908	0.35398	0.00422227	0.00387977	NaN	0.782852
'GMR_32E04_AE_01_UAS_TNT_2_0003'	0.0024881	0.87409	0.326174	0.386594	2.57592e-09	NaN	0.872099
'GMR_32E05_AE_01_UAS_TNT_2_0003'	2.50215e-06	1.17642e-05	0.166559	0.000642309	0.00182917	NaN	0.084024
'GMR_32F07_AE_01_UAS_TNT_2_0003'	0.00302772	0.0422536	0.73645	0.00864977	0.00325167	NaN	0.882137
'GMR_32G08_AE_01_UAS_TNT_2_0003'	0.913732	0.785623	0.947877	0.042338	0.0933518	NaN	0.618686
'GMR_32H08_AE_01_UAS_TNT_2_0003'	0.00570892	0.47871	0.57856	0.000673067	0.980394	NaN	0.157924
'GMR_33A07_AE_01_UAS_TNT_2_0003'	5.92019e-05	0.0472035	0.0785703	0.000829012	0.640091	NaN	0.64744
'GMR_33D04_AE_01_UAS_TNT_2_0003'	0.00229603	0.00248089	0.085973	0.0966528	0.00683696	NaN	0.625739
'GMR_33F10_AE_01_UAS_TNT_2_0003'	0.00714018	0.185205	0.441528	0.000674399	0.372188	NaN	0.294833
'GMR_33H12_AE_01_UAS_TNT_2_0003'	0.265819	0.204294	0.415165	0.00483798	0.013768	NaN	0.25801
'GMR_34A10_AE_01_UAS_TNT_2_0003'	0.000134457	0.679473	0.0144164	9.61125e-08	0.0779922	NaN	0.345298
'GMR_34D08_AE_01_UAS_TNT_2_0003'	3.58445e-05	0.12352	0.285452	0.240517	0.565031	NaN	0.454557
'GMR_34G01_AE_01_UAS_TNT_2_0003'	0.562304	0.716882	0.0825562	0.512946	0.00295605	4.67805e-09	0.497578
'GMR_34G06_AE_01_UAS_TNT_2_0003'	0.100929	0.718303	0.229436	0.00327135	0.000800235	NaN	0.359213
'GMR_34H04_AE_01_UAS_TNT_2_0003'	0.0272596	0.985942	0.371315	0.00213695	0.47509	NaN	0.555155
'GMR_35B09_AE_01_UAS_TNT_2_0003'	0.00176193	0.284276	0.0895383	0.000361912	0.0360821	NaN	0.568901
'GMR_35E02_AE_01_UAS_TNT_2_0003'	0.914079	0.315376	0.347145	0.987491	0.609705	NaN	0.0362713
'GMR_35G04_AE_01_UAS_TNT_2_0003'	0.0305917	0.0857145	0.975972	0.282754	0.00918726	NaN	0.339554
'GMR_36B02_AE_01_UAS_TNT_2_0003'	0.421919	0.735152	0.0685252	0.333823	0.233818	NaN	0.98941
'GMR_36B03_AE_01_UAS_TNT_2_0003'	0.0729977	0.547827	0.432114	0.000603761	0.99228	NaN	0.272036
'GMR_36B06_AE_01_UAS_TNT_2_0003'	6.80757e-17	1.09549e-08	0.941302	0.0808353	0.00129472	NaN	0.0130636
'GMR_36C01_AE_01_UAS_TNT_2_0003'	0.102244	0.489409	0.244669	0.00135596	0.0246341	NaN	0.733046
'GMR_36C12_AE_01_UAS_TNT_2_0003'	0.82025	0.0590421	0.821116	0.3838	1.07209e-06	NaN	0.974789
'GMR_36E08_AE_01_UAS_TNT_2_0003'	5.16272e-06	0.348067	0.219061	2.50578e-05	0.0507108	NaN	0.178593
'GMR_36F08_AE_01_UAS_TNT_2_0003'	5.09801e-07	0.0117391	0.155242	0.000938742	0.715876	NaN	0.121717
'GMR_36G02_AE_01_UAS_TNT_2_0003'	0.0297168	0.629701	0.360952	0.0097049	0.000979596	NaN	0.333395
'GMR_36G04_AE_01_UAS_TNT_2_0003'	0.397791	0.366815	0.066868	0.0203192	0.180622	NaN	0.0433259
'GMR_36H01_AE_01_UAS_TNT_2_0003'	0.99824	0.0290456	0.0825562	0.399571	0.00823467	NaN	0.291018
'GMR_36H03_AE_01_UAS_TNT_2_0003'	0.00799955	0.00468915	0.0808927	0.374047	0.0645284	NaN	0.359957
'GMR_36H06_AE_01_UAS_TNT_2_0003'	0.0592143	0.0448536	0.21703	0.225459	0.478297	NaN	0.103393
'GMR_37A07_AE_01_UAS_TNT_2_0003'	0.109695	0.288266	0.563875	0.00262678	0.787655	NaN	0.642675
'GMR_37C07_AE_01_UAS_TNT_2_0003'	0.0238227	0.149884	0.109167	0.000914267	0.000141335	NaN	0.560051
'GMR_37C09_AE_01_UAS_TNT_2_0003'	0.2027	0.520863	0.0415383	0.00909107	0.233391	NaN	0.537545
'GMR_37C11_AE_01_UAS_TNT_2_0003'	0.20586	0.711529	0.35689	0.0272033	0.111629	NaN	0.720363
'GMR_37C12_AE_01_UAS_TNT_2_0003'	0.103145	0.585689	0.612128	0.452787	0.820608	NaN	0.967568
'GMR_37D06_AE_01_UAS_TNT_2_0003'	0.00705824	0.74121	0.124904	0.00764323	0.0779195	NaN	0.505111
'GMR_37F01_AE_01_UAS_TNT_2_0003'	0.033865	0.442719	0.109433	0.199333	0.000781004	NaN	0.584496
'GMR_37F03_AE_01_UAS_TNT_2_0003'	4.7303e-05	0.0019678	1.44582e-05	0.000123621	0.304272	NaN	0.131182
'GMR_37F04_AE_01_UAS_TNT_2_0003'	0.000716325	0.00426488	0.354372	0.187679	0.980394	NaN	0.627917
'GMR_37F06_AE_01_UAS_TNT_2_0003'	0.0764564	0.373771	0.352415	0.988964	0.415917	NaN	0.420774
'GMR_37G08_AE_01_UAS_TNT_2_0003'	0.223169	0.232852	0.487633	0.593647	0.581963	NaN	0.876145
'GMR_38A07_AE_01_UAS_TNT_2_0003'	0.116123	0.537278	0.171462	0.0146651	2.31755e-07	NaN	0.199562
'GMR_38A10_AE_01_UAS_TNT_2_0003'	0.0241315	0.100262	0.155489	0.000137565	1.13264e-10	NaN	0.645428
'GMR_38B03_AE_01_UAS_TNT_2_0003'	0.165181	0.238025	0.728243	0.485405	0.657281	NaN	0.542817
'GMR_38B08_AE_01_UAS_TNT_2_0003'	0.0005391	0.132076	0.371635	0.0146651	0.169823	NaN	0.40072
'GMR_38B11_AE_01_UAS_TNT_2_0003'	0.00133907	0.0339009	0.0450822	0.0132147	0.00545881	NaN	0.576447
'GMR_38D07_AE_01_UAS_TNT_2_0003'	0.225656	0.0161504	0.0251836	0.00854774	0.00222883	NaN	0.693082
'GMR_38D09_AE_01_UAS_TNT_2_0003'	0.287838	0.29011	0.206877	0.343987	0.00283461	NaN	0.940094
'GMR_38E08_AE_01_UAS_TNT_2_0003'	0.714137	0.0407807	0.023156	0.471724	0.433749	NaN	0.0254422
'GMR_38F04_AE_01_UAS_TNT_2_0003'	0.368971	0.0860911	0.264145	0.881776	0.646845	NaN	0.120304
'GMR_38G03_AE_01_UAS_TNT_2_0003'	0.906361	0.234218	0.0510078	0.870097	7.02514e-06	NaN	0.693397
'GMR_38H10_AE_01_UAS_TNT_2_0003'	0.686635	0.0492877	0.588425	0.00822965	0.39156	NaN	0.348355
'GMR_39B12_AE_01_UAS_TNT_2_0003'	0.46109	0.97678	0.62962	0.0927531	0.821205	NaN	0.630079
'GMR_39D01_AE_01_UAS_TNT_2_0003'	0.334161	0.829836	0.0178065	0.00297251	0.753039	NaN	0.393023
'GMR_39D09_AE_01_UAS_TNT_2_0003'	0.163471	0.0798673	0.636964	0.29363	0.681054	NaN	0.011741
'GMR_39E02_AE_01_UAS_TNT_2_0003'	0.390869	0.964374	0.559213	0.105244	4.94728e-06	NaN	0.866548
'GMR_39F05_AE_01_UAS_TNT_2_0003'	7.10992e-09	0.0428336	0.311927	0.000304163	0.176295	NaN	0.577212
'GMR_39G09_AE_01_UAS_TNT_2_0003'	0.827052	0.3608	0.038034	0.127137	0.00545881	NaN	0.688963
'GMR_39H05_AE_01_UAS_TNT_2_0003'	6.81645e-09	0.0662779	0.00381643	8.5205e-07	0.794967	NaN	0.642241
'GMR_40A07_AE_01_UAS_TNT_2_0003'	8.86407e-14	0.00263357	0.193145	4.33573e-06	0.475631	NaN	0.551275
'GMR_40C04_AE_01_UAS_TNT_2_0003'	8.57675e-05	0.0140442	0.410197	0.00414545	0.000368974	NaN	0.593039
'GMR_40D07_AE_01_UAS_TNT_2_0003'	0.0314069	0.300157	0.754145	0.0709411	0.59736	NaN	0.866577
'GMR_40F03_AE_01_UAS_TNT_2_0003'	0.943445	0.27187	0.0775232	0.478487	0.0761756	NaN	0.104456
'GMR_40F04_AE_01_UAS_TNT_2_0003'	0.551384	0.343201	0.35398	0.0326896	0.011838	NaN	0.155038
'GMR_40F05_AE_01_UAS_TNT_2_0003'	0.829581	0.972403	0.21703	0.0467866	3.31261e-08	NaN	0.47025
'GMR_40F07_AE_01_UAS_TNT_2_0003'	7.49607e-05	0.0336562	0.904002	0.00212437	0.623496	NaN	0.120428
'GMR_41D01_AE_01_UAS_TNT_2_0003'	4.59587e-14	0.280986	0.179636	6.97554e-06	0.419884	NaN	0.0156065
'GMR_41E11_AE_01_UAS_TNT_2_0003'	0.297767	0.0750095	0.612811	8.4279e-06	0.000875106	NaN	0.217337
'GMR_42B08_AE_01_UAS_TNT_2_0003'	0.602261	0.0645923	0.12771	0.905242	2.41982e-06	NaN	0.538623
'GMR_42C07_AE_01_UAS_TNT_2_0003'	0.702251	0.817155	0.146107	0.0167838	0.000291285	NaN	0.77265
'GMR_42G07_AE_01_UAS_TNT_2_0003'	0.329269	0.764171	0.471004	0.608078	0.00153096	NaN	0.825447
'GMR_42H01_AE_01_UAS_TNT_2_0003'	0.460934	0.154435	0.257615	0.104847	0.354384	NaN	0.14534
'GMR_43D05_AE_01_UAS_TNT_2_0003'	0.305455	0.0526379	0.16755	0.955012	0.804784	NaN	0.528014
'GMR_44B05_AE_01_UAS_TNT_2_0003'	0.929938	0.597316	0.502172	0.31669	0.855404	NaN	0.223293
'GMR_44C01_AE_01_UAS_TNT_2_0003'	0.136484	0.84729	0.707869	0.0710752	0.144389	NaN	0.240362
'GMR_44G02_AE_01_UAS_TNT_2_0003'	0.552516	0.92718	0.40922	0.185466	0.00458078	NaN	0.573722
'GMR_44G12_AE_01_UAS_TNT_2_0003'	0.583413	0.171031	0.82076	0.138832	0.000208751	NaN	0.964535
'GMR_44H08_AE_01_UAS_TNT_2_0003'	9.55275e-09	0.897452	0.000491173	1.05143e-11	0.517674	NaN	0.0888019
'GMR_45B08_AE_01_UAS_TNT_2_0003'	0.0181055	0.385823	0.658895	0.0882361	0.98404	NaN	0.489392
'GMR_45C07_AE_01_UAS_TNT_2_0003'	0.0435183	0.509479	0.390265	0.00146906	0.120106	NaN	0.419304
'GMR_45D11_AE_01_UAS_TNT_2_0003'	5.66666e-30	0.00285913	0.420353	4.11457e-10	0.00122036	NaN	0.41773
'GMR_45E03_AE_01_UAS_TNT_2_0003'	0.0513207	0.00349054	0.851616	0.086909	0.0108653	NaN	0.140024
'GMR_45F04_AE_01_UAS_TNT_2_0003'	0.984055	0.973621	0.597244	0.523631	0.657241	NaN	0.738209
'GMR_45F08_AE_01_UAS_TNT_2_0003'	1.11593e-07	0.00938706	0.00376422	0.000799018	0.38257	NaN	0.14877
'GMR_45G05_AE_01_UAS_TNT_2_0003'	5.39384e-07	0.084134	0.990757	0.000252264	0.070191	NaN	0.288843
'GMR_45H03_AE_01_UAS_TNT_2_0003'	0.459533	0.838854	0.234457	0.196622	0.632919	NaN	0.831072
'GMR_46B01_AE_01_UAS_TNT_2_0003'	0.048301	0.531736	0.205229	0.84846	4.5822e-06	NaN	0.582209
'GMR_46C06_AE_01_UAS_TNT_2_0003'	0.34427	0.94537	0.18127	0.128647	0.000247478	NaN	0.266575
'GMR_46C12_AE_01_UAS_TNT_2_0003'	0.152745	0.28745	0.0692204	0.0101337	0.232993	NaN	0.498796
'GMR_46F08_AE_01_UAS_TNT_2_0003'	0.569946	0.87568	0.872028	0.839191	0.233259	NaN	0.437886
'GMR_46G06_AE_01_UAS_TNT_2_0003'	0.0550721	0.112205	0.251793	0.528265	0.245929	NaN	0.601951
'GMR_46H07_AE_01_UAS_TNT_2_0003'	0.0475632	0.0198298	0.555425	0.0908759	0.380005	NaN	0.104474
'GMR_46H09_AE_01_UAS_TNT_2_0003'	0.00599897	0.00056308	0.173014	0.525187	0.641812	NaN	0.0300244
'GMR_46H11_AE_01_UAS_TNT_2_0003'	1.59428e-11	0.477109	0.0413669	1.29884e-09	0.0702613	NaN	0.337986
'GMR_47A04_AE_01_UAS_TNT_2_0003'	0.118116	0.687704	0.918531	0.138874	0.172563	NaN	0.684211
'GMR_47A09_AE_01_UAS_TNT_2_0003'	0.000271023	0.00241422	0.419413	0.000919797	0.258028	NaN	0.0867241
'GMR_47B04_AE_01_UAS_TNT_2_0003'	0.659589	0.629701	0.360952	0.753792	0.153088	NaN	0.798796
'GMR_47B12_AE_01_UAS_TNT_2_0003'	0.4291	0.767487	0.684021	0.00203339	0.247159	NaN	0.181339
'GMR_47C09_AE_01_UAS_TNT_2_0003'	0.659589	0.24974	0.149942	0.01911	0.000979596	NaN	0.798796
'GMR_47D07_AE_01_UAS_TNT_2_0003'	0.170582	0.799741	0.869465	0.00323617	0.0706544	NaN	0.736336
'GMR_47E06_AE_01_UAS_TNT_2_0003'	8.56496e-08	0.000577371	0.646632	0.257008	0.93936	NaN	0.664152
'GMR_47E12_AE_01_UAS_TNT_2_0003'	0.178783	0.404987	0.17548	0.779883	0.0474923	NaN	0.382553
'GMR_47F07_AE_01_UAS_TNT_2_0003'	0.0931241	0.9476	0.50326	0.0120211	0.439591	9.5396e-13	0.582265
'GMR_47G07_AE_01_UAS_TNT_2_0003'	0.388009	0.968854	0.373449	0.368909	0.803637	NaN	0.86999
'GMR_47H04_AE_01_UAS_TNT_2_0003'	0.392052	0.685307	0.16755	0.273841	0.804784	3.6225e-40	0.943998
'GMR_47H07_AE_01_UAS_TNT_2_0003'	0.568607	0.814317	0.0931696	0.0908759	0.152519	NaN	0.361883
'GMR_47H09_AE_01_UAS_TNT_2_0003'	2.33273e-05	0.0202266	0.854519	0.144807	0.329992	NaN	0.214603
'GMR_48B10_AE_01_UAS_TNT_2_0003'	0.00491432	0.0145148	0.368064	0.022304	0.109929	NaN	0.49528
'GMR_48F09_AE_01_UAS_TNT_2_0003'	0.000482441	0.657406	0.0746217	3.02676e-05	0.130551	NaN	0.828986
'GMR_49A06_AE_01_UAS_TNT_2_0003'	1.79696e-28	0.000455355	1.85302e-06	3.29823e-11	0.0010458	NaN	0.0316003
'GMR_49C01_AE_01_UAS_TNT_2_0003'	0.0227545	0.733366	0.799092	0.239632	0.201102	NaN	0.284235
'GMR_49D10_AE_01_UAS_TNT_2_0003'	0.0737157	0.00585188	0.0727489	0.631301	0.675512	NaN	0.337154
'GMR_49E07_AE_01_UAS_TNT_2_0003'	0.671509	0.246242	0.582908	0.609051	0.00797054	NaN	0.136111
'GMR_49E12_AE_01_UAS_TNT_2_0003'	0.0552174	0.0443317	0.980054	0.000427088	8.58098e-06	NaN	0.491943
'GMR_49H10_AE_01_UAS_TNT_2_0003'	6.04716e-18	1.79644e-05	0.249749	5.33422e-07	0.707935	NaN	0.983223
'GMR_50A11_AE_01_UAS_TNT_2_0003'	0.646006	0.838179	0.302907	0.052283	0.0593477	NaN	0.0484494
'GMR_50C09_AE_01_UAS_TNT_2_0003'	0.133562	0.475916	0.952939	0.0778509	0.000108483	NaN	0.0797074
'GMR_50H06_AE_01_UAS_TNT_2_0003'	1.4145e-05	0.479569	0.0880945	3.79282e-09	0.182962	2.10137e-12	0.988593
'GMR_51A03_AE_01_UAS_TNT_2_0003'	0.204176	0.371451	0.0712285	0.0927356	0.0042808	NaN	0.738392
'GMR_51E06_AE_01_UAS_TNT_2_0003'	0.00766701	0.198269	0.388001	0.00246833	0.0240479	NaN	0.975993
'GMR_51F01_AE_01_UAS_TNT_2_0003'	0.00140685	0.297867	0.388766	0.00036893	0.022542	NaN	0.398135
'GMR_51F05_AE_01_UAS_TNT_2_0003'	0.100769	0.387037	0.656893	0.122999	0.000149808	NaN	0.0573684
'GMR_51G10_AE_01_UAS_TNT_2_0003'	0.677063	0.498714	0.829048	0.31218	0.00120452	NaN	0.770958
'GMR_52A06_AE_01_UAS_TNT_2_0003'	0.00687445	0.46915	0.82768	0.0135396	0.354384	NaN	0.303331
'GMR_52B08_AE_01_UAS_TNT_2_0003'	0.526363	0.00340235	0.29183	0.157541	2.05381e-07	NaN	0.189265
'GMR_52B10_AE_01_UAS_TNT_2_0003'	0.795033	0.681914	0.279226	0.852627	0.295534	NaN	0.0780976
'GMR_52E12_AE_01_UAS_TNT_2_0003'	0.39605	0.606496	0.738138	0.274011	0.716513	NaN	0.584496
'GMR_52F01_AE_01_UAS_TNT_2_0003'	0.66051	0.0184612	0.27315	0.122904	0.285381	NaN	0.577934
'GMR_52F10_AE_01_UAS_TNT_2_0003'	0.00742331	0.922669	0.573688	0.0557274	0.549244	NaN	0.610407
'GMR_52F12_AE_01_UAS_TNT_2_0003'	0.859081	0.912858	0.651246	0.353986	0.23333	NaN	0.743976
'GMR_52G02_AE_01_UAS_TNT_2_0003'	0.947739	0.0293957	0.0215689	0.913758	0.333961	NaN	0.0687386
'GMR_52G05_AE_01_UAS_TNT_2_0003'	0.305455	0.0257307	0.16755	0.14964	0.428647	NaN	0.779294
'GMR_52G08_AE_01_UAS_TNT_2_0003'	1.57494e-52	9.36192e-07	0.000277286	1.82242e-19	0.00026636	NaN	0.0128924
'GMR_53A10_AE_01_UAS_TNT_2_0003'	0.0704575	0.0746602	0.60026	0.103818	0.0541452	NaN	0.639698
'GMR_53F05_AE_01_UAS_TNT_2_0003'	0.0227041	0.17282	0.636565	0.348677	0.875775	NaN	0.952002
'GMR_53F11_AE_01_UAS_TNT_2_0003'	0.124343	0.177544	0.692535	0.109595	0.00174525	NaN	0.949845
'GMR_53G05_AE_01_UAS_TNT_2_0003'	4.02504e-21	0.00674616	0.568811	4.3317e-07	0.469717	NaN	0.0991553
'GMR_53G06_AE_01_UAS_TNT_2_0003'	0.378906	0.484104	0.277836	0.0588558	7.85032e-08	NaN	0.357613
'GMR_53H01_AE_01_UAS_TNT_2_0003'	0.692857	0.391234	0.629118	0.00764323	5.92485e-11	NaN	0.505111
'GMR_54A01_AE_01_UAS_TNT_2_0003'	0.216887	0.000803666	0.577455	1.12286e-06	0.00275751	NaN	0.426218
'GMR_54A03_AE_01_UAS_TNT_2_0003'	0.358446	0.41682	0.963079	0.00132846	0.199193	NaN	0.869666
'GMR_54C08_AE_01_UAS_TNT_2_0003'	0.822077	0.525479	0.642805	0.167464	0.245929	NaN	0.887122
'GMR_54D09_AE_01_UAS_TNT_2_0003'	0.543426	0.515877	0.156411	0.210482	0.000134945	NaN	0.363724
'GMR_54E05_AE_01_UAS_TNT_2_0003'	0.0129093	0.592835	0.627177	0.0709411	0.219018	NaN	0.559863
'GMR_54F05_AE_01_UAS_TNT_2_0003'	0.706899	0.676907	0.235782	0.850151	0.98404	NaN	0.646318
'GMR_54F09_AE_01_UAS_TNT_2_0003'	0.623442	0.277778	0.0479485	0.0326896	0.0319492	NaN	0.486606
'GMR_54G08_AE_01_UAS_TNT_2_0003'	0.135111	0.35288	0.122165	0.142648	0.216279	5.55155e-17	0.594348
'GMR_55C05_AE_01_UAS_TNT_2_0003'	0.00290737	0.271192	0.0471394	0.730272	0.000250109	NaN	0.86064
'GMR_55C12_AE_01_UAS_TNT_2_0003'	8.3633e-05	0.135129	0.778543	1.40483e-05	0.567538	NaN	0.140617
'GMR_55E05_AE_01_UAS_TNT_2_0003'	0.260338	0.221668	0.885168	0.294808	0.00750957	NaN	0.0495345
'GMR_56C09_AE_01_UAS_TNT_2_0003'	0.516372	0.567741	0.18127	0.310162	0.000247478	NaN	0.67474
'GMR_56E09_AE_01_UAS_TNT_2_0003'	0.214661	0.74121	0.124904	0.267874	1.25236e-09	NaN	0.97094
'GMR_56H08_AE_01_UAS_TNT_2_0003'	0.551288	0.776321	0.298366	0.610195	0.407194	NaN	0.426707
'GMR_56H09_AE_01_UAS_TNT_2_0003'	0.753858	0.280291	0.507041	0.425257	0.527813	NaN	0.305153
'GMR_57B05_AD_01_UAS_TNT_2_0003'	0.815045	0.703097	0.743929	0.0274777	0.000549141	NaN	0.75715
'GMR_57D01_AD_01_UAS_TNT_2_0003'	9.52436e-06	0.00121874	0.904002	0.00212437	0.0494188	NaN	0.44503
'GMR_57E10_AD_01_UAS_TNT_2_0003'	0.00278559	0.00507555	0.0211367	0.0596224	0.754531	NaN	0.721799
'GMR_57F07_AD_01_UAS_TNT_2_0003'	0.862716	0.363508	0.0947272	0.0120041	0.865147	NaN	0.958175
'GMR_58E02_AE_01_UAS_TNT_2_0003'	4.59808e-05	5.53164e-07	0.3052	0.157778	0.266605	NaN	0.0125286
'GMR_58E05_AE_01_UAS_TNT_2_0003'	0.328907	0.546044	0.16866	0.282754	0.628086	NaN	0.965137
'GMR_58E07_AE_01_UAS_TNT_2_0003'	0.125998	0.658754	0.418756	0.00141417	0.549244	NaN	0.081764
'GMR_58F08_AE_01_UAS_TNT_2_0003'	0.00313329	0.685585	0.448912	0.0150047	0.607347	NaN	0.4993
'GMR_58F10_AE_01_UAS_TNT_2_0003'	0.196971	0.0901656	0.0746217	0.294549	0.0659002	NaN	0.203248
'GMR_58G09_AE_01_UAS_TNT_2_0003'	1.01211e-12	0.136642	0.849835	2.74423e-12	0.501891	NaN	0.799515
'GMR_58G10_AE_01_UAS_TNT_2_0003'	0.0656346	0.4695	0.0716749	0.730622	0.034987	NaN	0.0251584
'GMR_58H11_AE_01_UAS_TNT_2_0003'	0.00352764	0.00732475	0.150542	0.0135705	0.56768	NaN	0.17463
'GMR_59A01_AE_01_UAS_TNT_2_0003'	0.00035001	0.0141928	0.341828	2.92018e-05	0.0218064	NaN	0.355757
'GMR_59A05_AE_01_UAS_TNT_2_0003'	0.297935	0.472559	0.731737	0.00289576	0.127897	NaN	0.0615057
'GMR_60D10_AE_01_UAS_TNT_2_0003'	0.858258	0.173481	0.531302	0.762149	8.76494e-06	NaN	0.272168
'GMR_60F02_AE_01_UAS_TNT_2_0003'	0.0324399	0.214678	0.332685	0.000293585	0.0108574	NaN	0.188434
'GMR_60F09_AE_01_UAS_TNT_2_0003'	0.148222	0.578218	0.874149	0.000639818	0.0422779	NaN	0.924238
'GMR_60G08_AE_01_UAS_TNT_2_0003'	0.209208	0.388446	0.171462	0.036625	0.16698	NaN	0.566094
'GMR_60G09_AE_01_UAS_TNT_2_0003'	5.82458e-05	0.176381	0.202994	0.00937498	0.953268	NaN	0.940396
'GMR_61A01_AE_01_UAS_TNT_2_0003'	0.713217	0.22909	0.750603	0.0249414	0.000902352	NaN	0.28429
'GMR_61D08_AD_01_UAS_TNT_2_0003'	5.48071e-47	1.86017e-10	2.35367e-24	8.15136e-47	0.154907	NaN	0.431398
'GMR_61E08_AE_01_UAS_TNT_2_0003'	0.167489	0.202779	0.00595614	0.043657	0.436783	NaN	0.84715
'GMR_61F01_AE_01_UAS_TNT_2_0003'	0.879272	0.36132	0.13507	0.461529	0.324141	NaN	0.393023
'GMR_62A02_AD_01_UAS_TNT_2_0003'	0.520159	0.628977	0.139663	0.239476	9.71489e-11	NaN	0.466285
'GMR_64A06_AE_01_UAS_TNT_2_0003'	0.455825	0.513736	0.297074	0.200466	0.256332	NaN	0.320107
'GMR_64B07_AE_01_UAS_TNT_2_0003'	0.397221	0.688754	0.285747	0.0229369	9.21395e-05	4.18629e-10	0.236818
'GMR_64E03_AE_01_UAS_TNT_2_0003'	2.75702e-14	9.7692e-09	0.0355233	1.92045e-06	0.329992	NaN	0.131182
'GMR_64F07_AE_01_UAS_TNT_2_0003'	0.00228771	0.0857145	0.459507	0.0832357	0.113833	NaN	0.77265
'GMR_64G02_AE_01_UAS_TNT_2_0003'	0.0139547	0.245702	0.16866	0.0392393	0.581348	NaN	0.965137
'GMR_64G05_AE_01_UAS_TNT_2_0003'	0.0886154	0.750712	0.382718	0.0129254	0.0570231	NaN	0.724891
'GMR_65B04_AE_01_UAS_TNT_2_0003'	0.0470788	0.0411307	0.163084	0.000223357	0.989138	NaN	0.75715
'GMR_65C03_AE_01_UAS_TNT_2_0003'	0.0280232	0.31222	0.299424	0.0104421	9.14532e-05	NaN	0.454454
'GMR_65E06_AE_01_UAS_TNT_2_0003'	3.13381e-32	6.01258e-06	0.0747438	2.44307e-09	0.0113977	NaN	0.1192
'GMR_65F09_AE_01_UAS_TNT_2_0003'	1.30108e-06	0.106165	0.978292	0.00148437	0.36895	NaN	0.3824
'GMR_65F10_AE_01_UAS_TNT_2_0003'	0.857205	0.522396	0.122165	0.142648	0.00737651	NaN	0.685892
'GMR_66A03_AE_01_UAS_TNT_2_0003'	0.22997	0.145957	0.0776952	0.00186894	0.00401219	6.75548e-09	0.223589
'GMR_66A12_AE_01_UAS_TNT_2_0003'	0.000526368	0.120125	0.73645	0.0014116	0.25209	NaN	0.121603
'GMR_66B07_AE_01_UAS_TNT_2_0003'	0.00886382	0.593518	0.17548	0.0908759	0.746346	NaN	0.874264
'GMR_66C07_AE_01_UAS_TNT_2_0003'	0.390869	0.162001	0.927363	0.632746	2.74993e-09	NaN	0.599747
'GMR_66C08_AE_01_UAS_TNT_2_0003'	0.0197816	0.363522	0.843376	0.000360968	2.63652e-17	NaN	0.482886
'GMR_68A07_AD_01_UAS_TNT_2_0003'	0.416548	0.0958522	0.268131	0.0709411	0.0908062	NaN	0.35877
'GMR_68A08_AE_01_UAS_TNT_2_0003'	2.56893e-05	0.839979	0.790403	2.51342e-08	0.0940386	NaN	0.899852
'GMR_68B05_AE_01_UAS_TNT_2_0003'	0.0167484	0.2854	0.399754	0.505121	0.00141291	NaN	0.417359
'GMR_68B06_AE_01_UAS_TNT_2_0003'	0.977566	0.865056	0.193218	0.252471	2.81467e-05	NaN	0.465596
'GMR_68C05_AE_01_UAS_TNT_2_0003'	0.0470339	0.107732	0.255774	0.0953302	0.144541	NaN	0.33199
'GMR_68C09_AE_01_UAS_TNT_2_0003'	0.439321	0.335024	0.163739	0.251064	0.740625	NaN	0.734149
'GMR_69B06_AE_01_UAS_TNT_2_0003'	0.200008	0.00125476	0.152888	0.00820131	0.0066023	NaN	0.395047
'GMR_69C11_AE_01_UAS_TNT_2_0003'	0.0107391	0.0991225	0.994824	0.0436351	0.55544	NaN	0.267825
'GMR_69D08_AE_01_UAS_TNT_2_0003'	0.488746	0.251719	0.128143	0.0011641	0.214341	NaN	0.00714767
'GMR_69E06_AE_01_UAS_TNT_2_0003'	0.217238	0.452518	0.684281	0.694245	0.304064	NaN	0.551736
'GMR_69F06_AE_01_UAS_TNT_2_0003'	0.385961	0.407444	0.410197	0.00799726	0.00363012	NaN	0.235517
'GMR_69F09_AE_01_UAS_TNT_2_0003'	0.106975	0.0313926	0.428545	0.00159247	0.948664	NaN	0.648669
'GMR_70C09_AE_01_UAS_TNT_2_0003'	0.0222798	0.252182	0.159688	0.0251071	9.09926e-07	NaN	0.37639
'GMR_70D06_AE_01_UAS_TNT_2_0003'	0.623442	0.0213656	0.0479485	0.0326896	0.0763789	NaN	0.782852
'GMR_71A10_AE_01_UAS_TNT_2_0003'	0.291024	0.468537	0.0602219	0.121368	0.011139	NaN	0.763653
'GMR_71C03_AE_01_UAS_TNT_2_0003'	0.122021	0.64268	0.0913788	0.532387	3.50283e-05	NaN	0.78538
'GMR_72A08_AE_01_UAS_TNT_2_0003'	0.633305	0.0735879	0.627177	0.0107811	0.521117	NaN	0.35877
'GMR_72A10_AE_01_UAS_TNT_2_0003'	0.39393	0.0631818	0.397963	0.298461	0.00182917	NaN	0.815236
'GMR_72E03_AE_01_UAS_TNT_2_0003'	0.248019	0.527497	0.177466	0.0909291	0.366656	NaN	0.70954
'GMR_72F03_AE_01_UAS_TNT_2_0003'	0.745358	0.116984	0.308024	0.0960497	0.000194821	NaN	0.207219
'GMR_72F11_AE_01_UAS_TNT_2_0003'	1.36506e-09	0.684529	0.0138612	1.24798e-16	0.801496	NaN	0.217402
'GMR_72G06_AE_01_UAS_TNT_2_0003'	3.07446e-33	0.00532678	0.000820933	3.48998e-10	0.00863406	NaN	3.93102e-05
'GMR_72H06_AE_01_UAS_TNT_2_0003'	5.31454e-82	6.01967e-20	0.000503944	8.04925e-18	0.000226995	NaN	0.0120447
'GMR_73C04_AE_01_UAS_TNT_2_0003'	0.19842	0.788584	0.636958	0.24858	0.170056	NaN	0.509452
'GMR_73E05_AE_01_UAS_TNT_2_0003'	0.379214	0.212591	0.40922	0.100925	0.000138208	NaN	0.691992
'GMR_73F03_AE_01_UAS_TNT_2_0003'	0.69761	0.921015	0.000193714	0.274839	0.325956	NaN	0.724445
'GMR_73G07_AE_01_UAS_TNT_2_0003'	0.0259534	0.980187	0.542251	0.161575	0.790245	NaN	0.122222
'GMR_73H04_AE_01_UAS_TNT_2_0003'	0.364453	0.102172	0.493502	0.000112284	0.119089	1.25008e-12	0.813127
'GMR_73H07_AE_01_UAS_TNT_2_0003'	3.17419e-15	0.000337431	0.35561	0.668371	0.00543433	NaN	0.00263344
'GMR_73H12_AE_01_UAS_TNT_2_0003'	0.513218	0.176159	0.264145	0.780118	0.00014069	NaN	0.799399
'GMR_74D08_AE_01_UAS_TNT_2_0003'	0.736595	0.13497	0.0960438	0.0117749	1.44721e-06	NaN	0.345017
'GMR_74E03_AE_01_UAS_TNT_2_0003'	0.590104	0.251719	0.160027	0.123349	4.96349e-08	NaN	0.328332
'GMR_74F03_AE_01_UAS_TNT_2_0003'	0.732746	0.126409	0.078796	3.79416e-05	0.00258639	NaN	0.00554848
'GMR_74G10_AE_01_UAS_TNT_2_0003'	0.20586	0.0987723	0.702159	0.486849	0.518989	NaN	0.720363
'GMR_74H08_AE_01_UAS_TNT_2_0003'	0.0900282	0.330305	0.102499	0.0161488	5.75935e-07	NaN	0.270992
'GMR_75B02_AE_01_UAS_TNT_2_0003'	0.362763	0.00732475	0.0255844	0.0478019	0.00136053	NaN	0.252637
'GMR_75F01_AE_01_UAS_TNT_2_0003'	0.569557	0.00415337	0.0344019	0.206494	0.0397833	NaN	0.18582
'GMR_75G10_AE_01_UAS_TNT_2_0003'	0.124523	0.00183797	0.0424258	0.000583377	0.68001	NaN	0.0168234
'GMR_76A04_AE_01_UAS_TNT_2_0003'	1.11461e-05	0.0390491	0.710655	0.00014341	0.730391	NaN	0.345303
'GMR_76B02_AE_01_UAS_TNT_2_0003'	0.523869	0.516911	0.799092	0.00847654	0.113333	NaN	0.973204
'GMR_76C04_AE_01_UAS_TNT_2_0003'	0.129578	0.426516	0.277836	0.900903	0.405812	NaN	0.674059
'GMR_76D11_AE_01_UAS_TNT_2_0003'	0.293094	0.942562	0.588425	0.865206	0.39156	NaN	0.49126
'GMR_76E09_AE_01_UAS_TNT_2_0003'	0.0020852	0.0262999	0.132302	0.510481	0.106217	NaN	0.80754
'GMR_76F05_AE_01_UAS_TNT_2_0003'	0.00204719	0.624293	0.0885531	3.17565e-07	2.31137e-17	NaN	0.00451133
'GMR_76G01_AE_01_UAS_TNT_2_0003'	0.00333758	0.716725	0.692535	0.00160562	0.00174525	NaN	0.131435
'GMR_76G04_AE_01_UAS_TNT_2_0003'	0.00156309	0.0251494	0.836418	0.396411	0.826623	NaN	0.825484
'GMR_77B12_AE_01_UAS_TNT_2_0003'	0.000141482	3.00065e-05	0.804557	0.733775	0.44783	NaN	0.0512359
'GMR_77D08_AE_01_UAS_TNT_2_0003'	0.887505	0.677438	0.206018	0.0720438	0.000408942	NaN	0.652128
'GMR_77E09_AE_01_UAS_TNT_2_0003'	0.0466334	0.289292	0.140829	0.0274381	0.0144059	NaN	0.545922
'GMR_77F07_AE_01_UAS_TNT_2_0003'	0.197498	0.224234	0.429739	0.105468	0.265372	NaN	0.0199149
'GMR_77H11_AE_01_UAS_TNT_2_0003'	0.00142467	0.41619	0.612203	0.000112347	0.0991449	0.0014142	0.851762
'GMR_77H12_AE_01_UAS_TNT_2_0003'	3.5647e-06	0.0285198	0.639338	7.81123e-05	0.530845	NaN	0.241093
'GMR_78A01_AE_01_UAS_TNT_2_0003'	0.0356497	0.00759858	0.239534	5.80984e-05	0.838739	NaN	0.0494804
'GMR_78G08_AE_01_UAS_TNT_2_0003'	0.827839	0.548173	0.918504	0.232211	0.0453085	NaN	0.805614
'GMR_78H06_AE_01_UAS_TNT_2_0003'	0.162683	0.10089	0.555034	0.327802	0.000573159	NaN	0.168358
'GMR_78H08_AE_01_UAS_TNT_2_0003'	0.460934	0.994153	0.82768	0.94521	0.354384	NaN	0.14534
'GMR_79A08_AE_01_UAS_TNT_2_0003'	0.0597513	0.954492	0.311927	0.0627193	0.0240479	NaN	0.394418
'GMR_79B04_AE_01_UAS_TNT_2_0003'	0.273506	0.87504	0.224531	0.267198	0.0378235	5.46019e-13	0.337154
'GMR_79C09_AE_01_UAS_TNT_2_0003'	0.29911	0.501062	0.0731328	0.195762	3.32181e-10	NaN	0.863724
'GMR_79E02_AE_01_UAS_TNT_2_0003'	0.00087792	0.678367	0.0188016	3.28724e-11	0.224915	NaN	0.160836
'GMR_79F02_AE_01_UAS_TNT_2_0003'	0.451437	0.9252	0.834125	0.0457946	0.0137606	NaN	0.292962
'GMR_79F08_AE_01_UAS_TNT_2_0003'	8.56595e-08	0.0437231	0.22782	0.000178598	0.674095	NaN	0.921313
'GMR_79G12_AE_01_UAS_TNT_2_0003'	0.496508	0.891514	0.513416	0.178178	0.0209234	NaN	0.386207
'GMR_79H04_AE_01_UAS_TNT_2_0003'	0.0165576	0.268776	0.121775	0.200466	0.439031	NaN	0.0169713
'GMR_79H06_AE_01_UAS_TNT_2_0003'	0.490413	0.938583	0.115154	0.733146	0.889679	NaN	0.0980889
'GMR_80B11_AE_01_UAS_TNT_2_0003'	0.000278571	0.0751262	0.066868	0.189562	0.127436	NaN	0.652128
'GMR_80C01_AE_01_UAS_TNT_2_0003'	0.408399	0.753091	0.919319	0.165562	0.187349	NaN	0.611694
'GMR_80D10_AE_01_UAS_TNT_2_0003'	0.156577	0.459401	0.820341	0.0334461	0.000346936	NaN	0.647802
'GMR_80H05_AE_01_UAS_TNT_2_0003'	0.252809	0.877335	0.179607	0.100753	0.0416615	NaN	0.0885302
'GMR_80H11_AE_01_UAS_TNT_2_0003'	0.443814	0.616705	0.227782	0.135906	9.64909e-05	NaN	0.84612
'GMR_82B06_AE_01_UAS_TNT_2_0003'	0.00702514	0.179791	0.513212	0.0132836	4.61129e-05	NaN	0.203983
'GMR_82E12_AE_01_UAS_TNT_2_0003'	0.0305072	0.0112953	0.116886	0.000694713	0.102497	NaN	0.0180996
'GMR_82G02_AE_01_UAS_TNT_2_0003'	0.334161	0.107103	0.245142	0.251613	0.324141	NaN	0.661427
'GMR_83B04_AE_01_UAS_TNT_2_0003'	0.147984	0.799831	0.197805	0.171342	0.00363012	NaN	0.161361
'GMR_83B05_AE_01_UAS_TNT_2_0003'	0.919946	0.690925	0.35689	0.486849	0.039221	NaN	0.575863
'GMR_84B09_AE_01_UAS_TNT_2_0003'	2.12499e-16	0.00267526	0.304351	5.82353e-05	0.975377	NaN	0.198231
'GMR_84B11_AE_01_UAS_TNT_2_0003'	0.00243453	0.36389	0.0563648	0.000111764	0.675752	NaN	0.609854
'GMR_84D04_AE_01_UAS_TNT_2_0003'	0.366615	0.751124	0.202011	0.797744	0.567422	NaN	0.887122
'GMR_84H10_AE_01_UAS_TNT_2_0003'	0.989493	0.329898	0.448912	0.0753432	0.607347	NaN	0.519837
'GMR_85A01_AE_01_UAS_TNT_2_0003'	0.809585	0.228374	0.584734	3.02649e-05	1.80111e-13	NaN	0.235857
'GMR_85A02_AE_01_UAS_TNT_2_0003'	0.00148872	0.238025	0.612793	0.0222448	0.85541	NaN	0.84612
'GMR_85A03_AE_01_UAS_TNT_2_0003'	0.0122325	0.0825696	0.294204	0.852167	0.625931	NaN	0.56248
'GMR_85B01_AE_01_UAS_TNT_2_0003'	2.6655e-13	0.981733	0.0445672	5.21956e-09	0.0424453	NaN	0.785483
'GMR_85F12_AE_01_UAS_TNT_2_0003'	0.366321	0.00646211	0.465355	0.0489585	0.0240591	NaN	0.257786
'GMR_85G05_AE_01_UAS_TNT_2_0003'	0.96694	0.533938	0.0746217	0.207938	7.51617e-08	NaN	0.391619
'GMR_86D09_AE_01_UAS_TNT_2_0003'	8.21731e-16	0.422654	0.00244614	1.38067e-14	0.0337067	NaN	0.005286
'GMR_87G02_AE_01_UAS_TNT_2_0003'	0.000822768	0.575296	0.136562	0.000142842	0.148105	NaN	0.846435
'GMR_87G04_AE_01_UAS_TNT_2_0003'	0.365655	0.0269091	0.102499	0.0688669	0.0648681	NaN	0.00249603
'GMR_88B06_AE_01_UAS_TNT_2_0003'	0.597855	0.00220321	0.0197558	0.0268573	5.28047e-05	NaN	0.833137
'GMR_88B11_AE_01_UAS_TNT_2_0003'	0.72617	0.302444	0.139663	0.596246	6.37196e-05	NaN	0.799906
'GMR_88C02_AE_01_UAS_TNT_2_0003'	0.00742331	0.23969	0.133538	0.0107138	0.00386534	NaN	0.892761
'GMR_88H09_AE_01_UAS_TNT_2_0003'	0.0904242	0.317472	0.119493	0.130515	0.0019091	NaN	0.647802
'GMR_90D03_AD_01_UAS_TNT_2_0003'	0.882927	0.648498	0.179607	0.100753	0.000218591	NaN	0.238536
'GMR_91A09_AE_01_UAS_TNT_2_0003'	0.546673	0.883021	0.142844	0.00201986	1.35962e-09	1.00557e-18	0.314352
'GMR_92G03_AE_01_UAS_TNT_2_0003'	0.470409	0.553073	0.0500266	0.188133	0.00161995	NaN	0.77665
'GMR_92H01_AE_01_UAS_TNT_2_0003'	0.00162598	0.191761	0.139663	0.0317042	6.37196e-05	NaN	0.0866759
'GMR_92H04_AE_01_UAS_TNT_2_0003'	0.0826654	0.121808	0.00218432	0.491317	0.00753449	NaN	0.817215
'GMR_93A03_AE_01_UAS_TNT_2_0003'	0.887197	0.599487	0.470389	0.0919099	0.945606	NaN	0.00550429
'GMR_93A07_AE_01_UAS_TNT_2_0003'	0.513911	0.923598	0.235782	0.570322	0.238671	NaN	0.646318
'GMR_93F10_AE_01_UAS_TNT_2_0003'	0.846027	0.245156	0.19728	0.0294341	0.00061947	NaN	0.559863
'GMR_94B01_AE_01_UAS_TNT_2_0003'	0.000577617	0.0162517	0.438594	0.239476	0.633401	NaN	0.36458
'GMR_94E09_AE_01_UAS_TNT_2_0003'	0.908477	0.910159	0.244863	0.350318	0.0255851	NaN	0.968774
'GMR_95A10_AE_01_UAS_TNT_2_0003'	0.000668034	0.0805726	0.292433	0.185455	0.166039	NaN	0.432998
'GMR_95B09_AE_01_UAS_TNT_2_0003'	0.00281426	0.201041	0.0847968	0.00829343	0.00199541	NaN	0.695113
'GMR_95B11_AE_01_UAS_TNT_2_0003'	0.563875	0.0379206	0.142844	0.0150047	0.00223854	NaN	0.4993
'GMR_95D02_AE_01_UAS_TNT_2_0003'	0.697993	0.0423614	0.555425	0.0674783	0.816072	NaN	0.361883
'GMR_9C07_AE_01_UAS_TNT_2_0003'	0.69886	0.267592	0.696529	0.423019	0.00442692	NaN	0.971865
'GMR_9D11_AE_01_UAS_TNT_2_0003'	0.622504	0.918936	0.549763	0.0596224	0.000490172	NaN	0.558227
'JHS_or83b_EXT01_UAS_TNT_2_0003'	0.00246497	0.988658	0.0372091	0.156832	4.33099e-09	NaN	0.232055
RD_206_UAS_TNT_2_0003' (88C11)	1.05904e-07	0.352809	0.107615	1.97383e-06	0.655272	NaN	0.339886
MZZ_K_42265_UAS_TNT_2_0003'	1.82265e-05	0.264113	7.35953e-15	7.64395e-11	0.12436	NaN	0.917943
MZZ_R_3005998_UAS_TNT_2_0003'	0.0468669	0.739847	6.16591e-10	0.000807759	0.00609656	NaN	0.442558
