# Supplementary material for: Identifying neural substrates of competitive interactions and sequence transitions during mechanosensory responses in Drosophila
Source: PLoS Genet. 2020 Feb 14;16(2):e1008589. doi: 10.1371/journal.pgen.1008589 (PMC7173939; doi:10.1371/journal.pgen.1008589)
Supplement: S3 Data — (XLSX) [file pgen.1008589.s023.xlsx]

## Sheet: Sheet1
attP2
iavGAL4
R10A09
R10A11
R10A12
R10B07
R10C07
R10D05
R10D09
R10E05
R10E07
R10F08
R10G02
R10H06
R11A06
R11A07
R11B01
R11B07
R11B11
R11D06
R11F02
R11F05
R11F06
R11H11
R12A02
R12A10
R12F01
R12F10
R13A08
R13B06
R13B11
R13E09
R13G10
R13G12
R14A02
R14A11
R14B02
R14C10
R14F07
R14F10
R15A04
R15B07
R15E08
R15F02
R15F05
R15F12
R15G08
R15G09
R15H08
R16A05
R16B02
R16B04
R16C03
R16C09
R16D01
R16D02
R16D11
R16D12
R16E03
R16E07
R16E12
R16F06
R16G10
R17A03
R17A11
R17B10
R17B12
R17C02
R17C10
R17F01
R17F10
R17G06
R18A10
R18B11
R18D09
R18E11
R18E12
R18F08
R18F10
R18G08
R18H11
R19D04
R19E04
R19E12
R19F03
R19F06
R19F12
R19G03
R19H06
R20A06
R20C06
R20C08
R20D06
R20E02
R20F01
R20F11
R20G01
R20G04
R20G06
R20G07
R20H08
R21A03
R21B02
R21B05
R21C12
R21D05
R21D09
R21F09
R21G04
R22C06
R22C07
R22D04
R22D08
R22D11
R22G12
R22H02
R23A05
R23C12
R23D10
R23E10
R23F01
R23F06
R23G02
R23G11
R24A10
R24F10
R24F11
R24G01
R24G12
R24H12
R25A08
R25B07
R25D12
R25E05
R25F04
R25F10
R25G08
R25H02
R26A08
R26D07
R26D12
R26F05
R26F10
R26H06
R27A02
R27B07
R27B12
R27C05
R27D02
R27D10
R27H02
R27H06
R28A05
R28A07
R28A12
R28E01
R28E02
R28E11
R29B01
R29B04
R29C10
R29D10
R29D11
R29E11
R29F08
R29G02
R30A04
R30A08
R30A09
R30B11
R30D11
R30E03
R30E06
R30E09
R30H09
R31A05
R31B07
R31D10
R31E06
R31E11
R31F03
R31F10
R31G02
R31G11
R31H12
R32A04
R32B12
R32E03
R32E04
R32E05
R32F07
R32G08
R32H08
R33A07
R33D04
R33F10
R33H12
R34A10
R34D08
R34E03
R34G01
R34G06
R34H04
R35B09
R35E02
R35G04
R36B02
R36B03
R36B06
R36C01
R36C07
R36C12
R36E08
R36F08
R36G02
R36G04
R36H01
R36H03
R36H06
R37A07
R37C07
R37C09
R37C11
R37C12
R37D06
R37F01
R37F03
R37F04'
R37F06
R37G08
R37H08
R38A07
R38A10
R38B03
R38B06
R38B08
R38B11
R38D07
R38D09
R38E08
R38F04
R38G03
R38H01
R38H09
R38H10
R39B12
R39C02
R39C10
R39D01
R39D08
R39D09
R39E01
R39E02
R39F05
R39G09
R39H04
R39H05
R40A07
R40C04
R40D06
R40D07
R40F03
R40F04
R40F05
R40F07
R41D01
R41D03
R41E11
R41F02
R41F05
R42B08
R42C07
R42G07
R42H01
R43D05
R44B05
R44C01
R44G02
R44G12
R44H08
R45B08
R45C07
R45D11
R45E03
R45F04
R45F08
R45G05
R45H03
R46B01
R46C01
R46C06
R46C12
R46F08
R46G06
R46G07
R46H07
R46H09
R46H11
R47A04
R47A09
R47B04
R47B12
R47C09
R47D07
R47E05
R47E06
R47E12
R47F07
R47G07
R47H04
R47H07
R47H09
R48B09
R48B10
R48F06
R48F09
R48F10
R48H02
R49A06
R49C01
R49D10
R49D11
R49E07
R49E12
R49H10
R50A11
R50B05
R50C09
R50E07
R50G06
R50H06
R51A03
R51E06
R51F01
R51F05
R51G10
R52A06
R52B08
R52B10
R52E12
R52F01
R52F10
R52F12
R52G02
R52G05
R52G06
R52G08
R53A10
R53F05
R53F11
R53G05
R53G06
R53H01
R54A01
R54A03
R54C02
R54C03
R54C08
R54D09
R54E05
R54F05
R54F09
R54G08
R55C05
R55C12
R55E05
R55H11
R56C09
R56E09
R56H08
R56H09
R57B05
R57D01
R57E10
R57F07
R58E02
R58E05
R58E07
R58F08
R58F10
R58F11
R58G09
R58G10
R58H11
R59A01
R59A04
R59A05
R59F08
R60D10
R60F02
R60F09
R60G05
R60G08
R60G09
R61A01
R61D08
R61E01
R61E08
R61F01
R62A02
R64A06
R64B07
R64E03
R64F07
R64G02
R64G05
R64H03
R65B04
R65C02
R65C03
R65C05
R65E06
R65F09
R65F10
R65G02
R66A03
R66A12
R66B07
R66b08
R66C07
R66C08
R67C05
R68A07
R68A08
R68B05
R68B06
R68C05
R68C09
R69B06
R69C11
R69D08
R69E06
R69F06
R69F09
R70A06
R70C05
R70C09
R70D06
R70H11
R71A10
R71B07
R71C03
R72A08
R72A10
R72E03
R72F03
R72G06
R72H06
R73C04
R73E05
R73F03
R73G07
R73H04
R73H07
R73H12
R74C01
R74D08
R74E03
R74F03
R74F07
R74G10
R74H08
R75B02
R75C01
R75D08
R75F01
R75F06
R75G05
R75G10
R75H04
R76A04
R76B02
R76C04
R76D11
R76E09
R76F05
R76G01
R76G04
R77B12
R77D08
R77E09
R77E11
R77F07
R77H11
R77H12
R78A01
R78A12
R78G08
R78H06
R78H08
R79A08
R79B04
R79C09
R79E02
R79F02
R79F08
R79G12
R79H04
R79H06
R80B11
R80B12
R80C01
R80D10
R80G12
R80H05
R80H11
R81E08
R82B06
R82B09
R82E12
R82F06
R82G02
R82G03
R83B04
R83B05
R84B09
R84B11
R84D04
R84D07
R84G07
R84H10
R85A01
R85A02
R85A03
R85A12
R85B01
R85B09
R85F12
R85G05
R85G08
R86D09
R87G02
R87G04
R88B06
R88B11
R88C02
R88C11
R88H03
R88H09
R89C04
R90D03
R91A09
R92G03
R92H01
R92H04
R92H12
R93A03
R93A07
R93B11
R93D04
R93F10
R93G03
R94B01
R94E09
R94F01
R94F08
R95A10
R95B09
R95B11
R95D02
R96A08
R9C07
R9D11
OK107
RD206 (88C11/Tb)
nompC
19-12GAL4
OK107
