# Supplementary material for: Identifying neural substrates of competitive interactions and sequence transitions during mechanosensory responses in Drosophila
Source: PLoS Genet. 2020 Feb 14;16(2):e1008589. doi: 10.1371/journal.pgen.1008589 (PMC7173939; doi:10.1371/journal.pgen.1008589)
Supplement: S4 Data — (CSV) [file pgen.1008589.s024.csv]

EXT_iav-GAL4_UAS_TNT_2_0003	1.20E-103
FCF_attP2_1500062_UAS_TNT_2_0003	NaN
GMR_10A09_AE_01_UAS_TNT_2_0003	1.88E-03
GMR_10A11_AE_01_UAS_TNT_2_0003	1.08E-01
GMR_10A12_AE_01_UAS_TNT_2_0003	2.59E-03
GMR_10B07_AE_01_UAS_TNT_2_0003	1.22E-03
GMR_10C07_AE_01_UAS_TNT_2_0003	9.93E-05
GMR_10D09_AE_01_UAS_TNT_2_0003	1.03E-02
GMR_10E05_AE_01_UAS_TNT_2_0003	5.79E-03
GMR_10E07_AE_01_UAS_TNT_2_0003	6.98E-03
GMR_10F08_AE_01_UAS_TNT_2_0003	2.93E-03
GMR_10G02_AE_01_UAS_TNT_2_0003	9.08E-03
GMR_10H06_AE_01_UAS_TNT_2_0003	5.04E-04
GMR_11A06_AE_01_UAS_TNT_2_0003	1.99E-02
GMR_11A07_AE_01_UAS_TNT_2_0003	2.03E-12
GMR_11B01_AE_01_UAS_TNT_2_0003	1.77E-03
GMR_11B07_AE_01_UAS_TNT_2_0003	7.12E-03
GMR_11B11_AE_01_UAS_TNT_2_0003	9.01E-03
GMR_11F02_AE_01_UAS_TNT_2_0003	9.68E-02
GMR_11F06_AE_01_UAS_TNT_2_0003	1.05E-06
GMR_11H11_AE_01_UAS_TNT_2_0003	3.76E-06
GMR_12A02_AE_01_UAS_TNT_2_0003	2.97E-04
GMR_12A10_AE_01_UAS_TNT_2_0003	6.83E-02
GMR_12F01_AE_01_UAS_TNT_2_0003	3.12E-02
GMR_12F10_AE_01_UAS_TNT_2_0003	3.51E-03
GMR_13A08_AE_01_UAS_TNT_2_0003	4.00E-05
GMR_13B06_AE_01_UAS_TNT_2_0003	4.06E-02
GMR_13B11_AE_01_UAS_TNT_2_0003	1.28E-01
GMR_13E09_AE_01_UAS_TNT_2_0003	7.61E-02
GMR_13G10_AE_01_UAS_TNT_2_0003	4.09E-04
GMR_13G12_AE_01_UAS_TNT_2_0003	5.05E-03
GMR_14A02_AE_01_UAS_TNT_2_0003	1.16E-02
GMR_14A11_AE_01_UAS_TNT_2_0003	4.72E-03
GMR_14C10_AE_01_UAS_TNT_2_0003	3.29E-09
GMR_14F10_AE_01_UAS_TNT_2_0003	3.79E-05
GMR_15A04_AE_01_UAS_TNT_2_0003	1.06E-01
GMR_15B07_AE_01_UAS_TNT_2_0003	3.18E-04
GMR_15E08_AE_01_UAS_TNT_2_0003	1.03E-02
GMR_15F02_AE_01_UAS_TNT_2_0003	5.07E-03
GMR_15F05_AE_01_UAS_TNT_2_0003	1.84E-03
GMR_15F12_AE_01_UAS_TNT_2_0003	2.39E-03
GMR_15G08_AE_01_UAS_TNT_2_0003	1.35E-01
GMR_15G09_AE_01_UAS_TNT_2_0003	1.97E-04
GMR_16A05_AE_01_UAS_TNT_2_0003	2.01E-02
GMR_16B02_AE_01_UAS_TNT_2_0003	1.31E-01
GMR_16B04_AE_01_UAS_TNT_2_0003	8.76E-03
GMR_16C09_AE_01_UAS_TNT_2_0003	1.09E-01
GMR_16D01_AE_01_UAS_TNT_2_0003	3.57E-04
GMR_16D02_AE_01_UAS_TNT_2_0003	7.94E-02
GMR_16D11_AE_01_UAS_TNT_2_0003	6.69E-02
GMR_16D12_AE_01_UAS_TNT_2_0003	5.93E-02
GMR_16E03_AE_01_UAS_TNT_2_0003	1.11E-24
GMR_16E07_AE_01_UAS_TNT_2_0003	8.88E-12
GMR_16E12_AE_01_UAS_TNT_2_0003	6.50E-02
GMR_16F06_AE_01_UAS_TNT_2_0003	1.15E-02
GMR_16G10_AE_01_UAS_TNT_2_0003	7.72E-02
GMR_17A03_AE_01_UAS_TNT_2_0003	1.04E-03
GMR_17A11_AE_01_UAS_TNT_2_0003	5.58E-04
GMR_17B10_AE_01_UAS_TNT_2_0003	1.21E-65
GMR_17B12_AE_01_UAS_TNT_2_0003	1.20E-23
GMR_17C02_AE_01_UAS_TNT_2_0003	9.94E-02
GMR_17C10_AE_01_UAS_TNT_2_0003	2.93E-04
GMR_17F01_AE_01_UAS_TNT_2_0003	8.80E-02
GMR_17F10_AE_01_UAS_TNT_2_0003	1.02E-79
GMR_17G06_AE_01_UAS_TNT_2_0003	4.21E-15
GMR_18A10_AE_01_UAS_TNT_2_0003	1.81E-03
GMR_18B11_AE_01_UAS_TNT_2_0003	1.29E-02
GMR_18D09_AE_01_UAS_TNT_2_0003	4.75E-31
GMR_18E11_AE_01_UAS_TNT_2_0003	5.23E-04
GMR_18E12_AE_01_UAS_TNT_2_0003	2.43E-04
GMR_18F10_AE_01_UAS_TNT_2_0003	1.35E-01
GMR_18G08_AE_01_UAS_TNT_2_0003	3.15E-06
GMR_18H11_AE_01_UAS_TNT_2_0003	1.41E-02
GMR_19E04_AE_01_UAS_TNT_2_0003	7.70E-02
GMR_19E12_AE_01_UAS_TNT_2_0003	1.16E-01
GMR_19F06_AE_01_UAS_TNT_2_0003	4.03E-10
GMR_19F12_AE_01_UAS_TNT_2_0003	9.21E-04
GMR_19G03_AE_01_UAS_TNT_2_0003	5.18E-02
GMR_19H06_AE_01_UAS_TNT_2_0003	4.80E-04
GMR_20A06_AE_01_UAS_TNT_2_0003	8.24E-02
GMR_20C06_AE_01_UAS_TNT_2_0003	3.81E-13
GMR_20C08_AE_01_UAS_TNT_2_0003	9.03E-03
GMR_20D06_AE_01_UAS_TNT_2_0003	1.54E-11
GMR_20E02_AE_01_UAS_TNT_2_0003	1.60E-02
GMR_20F11_AE_01_UAS_TNT_2_0003	4.76E-04
GMR_20G01_AE_01_UAS_TNT_2_0003	7.11E-02
GMR_20G04_AE_01_UAS_TNT_2_0003	1.09E-03
GMR_20G06_AE_01_UAS_TNT_2_0003	2.05E-02
GMR_20G07_AE_01_UAS_TNT_2_0003	4.55E-02
GMR_20H08_AE_01_UAS_TNT_2_0003	7.74E-07
GMR_21A03_AE_01_UAS_TNT_2_0003	1.88E-03
GMR_21B02_AE_01_UAS_TNT_2_0003	1.31E-01
GMR_21C12_AE_01_UAS_TNT_2_0003	3.70E-02
GMR_21D05_AE_01_UAS_TNT_2_0003	1.64E-03
GMR_21D09_AE_01_UAS_TNT_2_0003	4.78E-04
GMR_21E09_AE_01_UAS_TNT_2_0003	3.54E-04
GMR_21F09_AE_01_UAS_TNT_2_0003	1.35E-01
GMR_21G04_AE_01_UAS_TNT_2_0003	1.67E-03
GMR_22C06_AE_01_UAS_TNT_2_0003	3.88E-10
GMR_22D04_AE_01_UAS_TNT_2_0003	7.90E-03
GMR_22D08_AE_01_UAS_TNT_2_0003	5.29E-05
GMR_22D11_AE_01_UAS_TNT_2_0003	4.04E-02
GMR_22E09_AE_01_UAS_TNT_2_0003	9.20E-02
GMR_22G12_AE_01_UAS_TNT_2_0003	8.61E-11
GMR_22H02_AE_01_UAS_TNT_2_0003	5.67E-06
GMR_23A05_AE_01_UAS_TNT_2_0003	6.97E-05
GMR_23D10_AE_01_UAS_TNT_2_0003	2.67E-10
GMR_23E10_AE_01_UAS_TNT_2_0003	3.77E-02
GMR_23F01_AE_01_UAS_TNT_2_0003	3.21E-03
GMR_23F06_AE_01_UAS_TNT_2_0003	7.59E-02
GMR_23G02_AE_01_UAS_TNT_2_0003	7.09E-19
GMR_23G11_AE_01_UAS_TNT_2_0003	1.07E-15
GMR_24A10_AE_01_UAS_TNT_2_0003	1.29E-01
GMR_24F10_AE_01_UAS_TNT_2_0003	3.26E-02
GMR_24G01_AE_01_UAS_TNT_2_0003	3.37E-03
GMR_24G12_AE_01_UAS_TNT_2_0003	9.82E-09
GMR_24H12_AE_01_UAS_TNT_2_0003	3.52E-02
GMR_25A08_AE_01_UAS_TNT_2_0003	2.01E-05
GMR_25B07_AE_01_UAS_TNT_2_0003	5.61E-02
GMR_25D12_AE_01_UAS_TNT_2_0003	1.32E-02
GMR_25E05_AE_01_UAS_TNT_2_0003	2.35E-20
GMR_25F10_AE_01_UAS_TNT_2_0003	7.02E-04
GMR_25G08_AE_01_UAS_TNT_2_0003	1.75E-02
GMR_25H02_AE_01_UAS_TNT_2_0003	1.18E-04
GMR_26A08_AE_01_UAS_TNT_2_0003	6.59E-07
GMR_26D07_AE_01_UAS_TNT_2_0003	4.52E-03
GMR_26D12_AE_01_UAS_TNT_2_0003	7.95E-03
GMR_26F10_AE_01_UAS_TNT_2_0003	7.32E-03
GMR_26H06_AE_01_UAS_TNT_2_0003	5.65E-02
GMR_27A02_AE_01_UAS_TNT_2_0003	6.00E-06
GMR_27B07_AE_01_UAS_TNT_2_0003	1.20E-05
GMR_27B12_AE_01_UAS_TNT_2_0003	2.43E-05
GMR_27C05_AE_01_UAS_TNT_2_0003	2.10E-15
GMR_27D02_AE_01_UAS_TNT_2_0003	1.40E-02
GMR_27D10_AE_01_UAS_TNT_2_0003	4.53E-02
GMR_27H02_AE_01_UAS_TNT_2_0003	1.69E-04
GMR_27H06_AE_01_UAS_TNT_2_0003	3.49E-02
GMR_28A05_AE_01_UAS_TNT_2_0003	3.73E-02
GMR_28E02_AE_01_UAS_TNT_2_0003	5.06E-05
GMR_28E11_AE_01_UAS_TNT_2_0003	7.65E-03
GMR_29B04_AE_01_UAS_TNT_2_0003	5.91E-02
GMR_29C10_AE_01_UAS_TNT_2_0003	5.07E-06
GMR_29D10_AE_01_UAS_TNT_2_0003	1.23E-01
GMR_29D11_AE_01_UAS_TNT_2_0003	6.26E-04
GMR_29E11_AE_01_UAS_TNT_2_0003	1.19E-08
GMR_29G02_AE_01_UAS_TNT_2_0003	1.01E-03
GMR_30A04_AE_01_UAS_TNT_2_0003	4.09E-02
GMR_30A08_AE_01_UAS_TNT_2_0003	7.70E-02
GMR_30A09_AE_01_UAS_TNT_2_0003	5.31E-07
GMR_30B11_AE_01_UAS_TNT_2_0003	3.41E-04
GMR_30D11_AE_01_UAS_TNT_2_0003	9.60E-02
GMR_30E03_AE_01_UAS_TNT_2_0003	2.51E-03
GMR_30E06_AE_01_UAS_TNT_2_0003	1.13E-03
GMR_30E09_AE_01_UAS_TNT_2_0003	2.30E-04
GMR_30H09_AE_01_UAS_TNT_2_0003	4.65E-66
GMR_31A05_AE_01_UAS_TNT_2_0003	2.98E-06
GMR_31B07_AE_01_UAS_TNT_2_0003	3.12E-02
GMR_31E06_AE_01_UAS_TNT_2_0003	6.79E-09
GMR_31E11_AE_01_UAS_TNT_2_0003	1.23E-05
GMR_31F03_AE_01_UAS_TNT_2_0003	8.49E-02
GMR_31F10_AE_01_UAS_TNT_2_0003	3.19E-09
GMR_31G02_AE_01_UAS_TNT_2_0003	3.90E-02
GMR_31G11_AE_01_UAS_TNT_2_0003	1.26E-01
GMR_31H12_AE_01_UAS_TNT_2_0003	5.41E-09
GMR_32A04_AE_01_UAS_TNT_2_0003	6.24E-04
GMR_32B12_AE_01_UAS_TNT_2_0003	2.83E-03
GMR_32E03_AE_01_UAS_TNT_2_0003	2.29E-04
GMR_32E04_AE_01_UAS_TNT_2_0003	1.16E-05
GMR_32E05_AE_01_UAS_TNT_2_0003	2.74E-10
GMR_32F07_AE_01_UAS_TNT_2_0003	3.11E-04
GMR_32G08_AE_01_UAS_TNT_2_0003	9.98E-02
GMR_32H08_AE_01_UAS_TNT_2_0003	9.58E-04
GMR_33A07_AE_01_UAS_TNT_2_0003	2.10E-05
GMR_33D04_AE_01_UAS_TNT_2_0003	6.71E-06
GMR_33F10_AE_01_UAS_TNT_2_0003	1.75E-03
GMR_33H12_AE_01_UAS_TNT_2_0003	1.05E-02
GMR_34A10_AE_01_UAS_TNT_2_0003	1.71E-08
GMR_34D08_AE_01_UAS_TNT_2_0003	3.50E-03
GMR_34G01_AE_01_UAS_TNT_2_0003	6.57E-04
GMR_34G06_AE_01_UAS_TNT_2_0003	2.44E-04
GMR_34H04_AE_01_UAS_TNT_2_0003	1.24E-02
GMR_35B09_AE_01_UAS_TNT_2_0003	5.27E-05
GMR_35E02_AE_01_UAS_TNT_2_0003	1.10E-01
GMR_35G04_AE_01_UAS_TNT_2_0003	4.15E-02
GMR_36B02_AE_01_UAS_TNT_2_0003	1.35E-01
GMR_36B03_AE_01_UAS_TNT_2_0003	3.19E-03
GMR_36B06_AE_01_UAS_TNT_2_0003	5.26E-18
GMR_36C01_AE_01_UAS_TNT_2_0003	1.73E-03
GMR_36C12_AE_01_UAS_TNT_2_0003	7.83E-03
GMR_36E08_AE_01_UAS_TNT_2_0003	3.54E-09
GMR_36F08_AE_01_UAS_TNT_2_0003	7.74E-07
GMR_36G02_AE_01_UAS_TNT_2_0003	1.27E-03
GMR_36G04_AE_01_UAS_TNT_2_0003	4.07E-03
GMR_36H01_AE_01_UAS_TNT_2_0003	4.40E-03
GMR_36H03_AE_01_UAS_TNT_2_0003	7.43E-04
GMR_36H06_AE_01_UAS_TNT_2_0003	9.46E-03
GMR_37A07_AE_01_UAS_TNT_2_0003	3.99E-03
GMR_37C07_AE_01_UAS_TNT_2_0003	3.28E-05
GMR_37C09_AE_01_UAS_TNT_2_0003	2.14E-03
GMR_37C11_AE_01_UAS_TNT_2_0003	3.45E-02
GMR_37C12_AE_01_UAS_TNT_2_0003	1.35E-01
GMR_37D06_AE_01_UAS_TNT_2_0003	2.22E-03
GMR_37F01_AE_01_UAS_TNT_2_0003	4.61E-03
GMR_37F03_AE_01_UAS_TNT_2_0003	2.03E-09
GMR_37F04_AE_01_UAS_TNT_2_0003	8.08E-03
GMR_37F06_AE_01_UAS_TNT_2_0003	1.06E-01
GMR_37G08_AE_01_UAS_TNT_2_0003	1.34E-01
GMR_38A07_AE_01_UAS_TNT_2_0003	1.32E-05
GMR_38A10_AE_01_UAS_TNT_2_0003	4.63E-10
GMR_38B03_AE_01_UAS_TNT_2_0003	1.35E-01
GMR_38B08_AE_01_UAS_TNT_2_0003	5.65E-04
GMR_38B11_AE_01_UAS_TNT_2_0003	3.26E-05
GMR_38D07_AE_01_UAS_TNT_2_0003	1.24E-04
GMR_38D09_AE_01_UAS_TNT_2_0003	4.90E-02
GMR_38E08_AE_01_UAS_TNT_2_0003	2.10E-03
GMR_38F04_AE_01_UAS_TNT_2_0003	1.25E-01
GMR_38G03_AE_01_UAS_TNT_2_0003	1.42E-03
GMR_38H10_AE_01_UAS_TNT_2_0003	2.73E-02
GMR_39B12_AE_01_UAS_TNT_2_0003	1.00E-01
GMR_39D01_AE_01_UAS_TNT_2_0003	4.84E-03
GMR_39D09_AE_01_UAS_TNT_2_0003	3.94E-02
GMR_39E02_AE_01_UAS_TNT_2_0003	4.17E-03
GMR_39F05_AE_01_UAS_TNT_2_0003	9.61E-09
GMR_39G09_AE_01_UAS_TNT_2_0003	2.36E-02
GMR_39H05_AE_01_UAS_TNT_2_0003	1.44E-11
GMR_40A07_AE_01_UAS_TNT_2_0003	1.65E-12
GMR_40C04_AE_01_UAS_TNT_2_0003	1.80E-06
GMR_40D07_AE_01_UAS_TNT_2_0003	9.61E-02
GMR_40F03_AE_01_UAS_TNT_2_0003	3.52E-02
GMR_40F04_AE_01_UAS_TNT_2_0003	2.08E-02
GMR_40F05_AE_01_UAS_TNT_2_0003	1.11E-04
GMR_40F07_AE_01_UAS_TNT_2_0003	7.12E-05
GMR_41D01_AE_01_UAS_TNT_2_0003	6.99E-13
GMR_41E11_AE_01_UAS_TNT_2_0003	3.85E-06
GMR_42B08_AE_01_UAS_TNT_2_0003	1.98E-03
GMR_42C07_AE_01_UAS_TNT_2_0003	1.26E-03
GMR_42G07_AE_01_UAS_TNT_2_0003	1.07E-01
GMR_42H01_AE_01_UAS_TNT_2_0003	5.45E-02
GMR_43D05_AE_01_UAS_TNT_2_0003	9.14E-02
GMR_44B05_AE_01_UAS_TNT_2_0003	4.08E-02
GMR_44C01_AE_01_UAS_TNT_2_0003	7.93E-02
GMR_44G02_AE_01_UAS_TNT_2_0003	7.12E-02
GMR_44G12_AE_01_UAS_TNT_2_0003	1.72E-02
GMR_44H08_AE_01_UAS_TNT_2_0003	1.26E-17
GMR_45B08_AE_01_UAS_TNT_2_0003	9.82E-02
GMR_45C07_AE_01_UAS_TNT_2_0003	7.54E-03
GMR_45D11_AE_01_UAS_TNT_2_0003	3.32E-28
GMR_45E03_AE_01_UAS_TNT_2_0003	2.03E-03
GMR_45F04_AE_01_UAS_TNT_2_0003	5.72E-03
GMR_45F08_AE_01_UAS_TNT_2_0003	1.49E-07
GMR_45G05_AE_01_UAS_TNT_2_0003	8.86E-07
GMR_45H03_AE_01_UAS_TNT_2_0003	1.33E-01
GMR_46B01_AE_01_UAS_TNT_2_0003	1.62E-03
GMR_46C06_AE_01_UAS_TNT_2_0003	2.01E-03
GMR_46C12_AE_01_UAS_TNT_2_0003	8.37E-03
GMR_46F08_AE_01_UAS_TNT_2_0003	1.09E-01
GMR_46G06_AE_01_UAS_TNT_2_0003	1.17E-01
GMR_46H07_AE_01_UAS_TNT_2_0003	2.38E-02
GMR_46H09_AE_01_UAS_TNT_2_0003	3.66E-04
GMR_46H11_AE_01_UAS_TNT_2_0003	1.08E-14
GMR_47A04_AE_01_UAS_TNT_2_0003	8.80E-02
GMR_47A09_AE_01_UAS_TNT_2_0003	1.50E-05
GMR_47B04_AE_01_UAS_TNT_2_0003	1.22E-01
GMR_47B12_AE_01_UAS_TNT_2_0003	1.25E-02
GMR_47C09_AE_01_UAS_TNT_2_0003	2.32E-03
GMR_47D07_AE_01_UAS_TNT_2_0003	1.16E-02
GMR_47E06_AE_01_UAS_TNT_2_0003	1.59E-05
GMR_47E12_AE_01_UAS_TNT_2_0003	1.06E-01
GMR_47F07_AE_01_UAS_TNT_2_0003	1.26E-03
GMR_47G07_AE_01_UAS_TNT_2_0003	1.33E-01
GMR_47H04_AE_01_UAS_TNT_2_0003	1.62E-02
GMR_47H07_AE_01_UAS_TNT_2_0003	8.50E-02
GMR_47H09_AE_01_UAS_TNT_2_0003	1.30E-03
GMR_48B10_AE_01_UAS_TNT_2_0003	4.90E-04
GMR_48F09_AE_01_UAS_TNT_2_0003	3.65E-05
GMR_49A06_AE_01_UAS_TNT_2_0003	7.36E-36
GMR_49C01_AE_01_UAS_TNT_2_0003	6.31E-02
GMR_49D10_AE_01_UAS_TNT_2_0003	1.27E-02
GMR_49E07_AE_01_UAS_TNT_2_0003	4.96E-02
GMR_49E12_AE_01_UAS_TNT_2_0003	8.36E-06
GMR_49H10_AE_01_UAS_TNT_2_0003	3.07E-17
GMR_50A11_AE_01_UAS_TNT_2_0003	3.32E-02
GMR_50C09_AE_01_UAS_TNT_2_0003	4.43E-03
GMR_50H06_AE_01_UAS_TNT_2_0003	7.28E-13
GMR_51A03_AE_01_UAS_TNT_2_0003	3.63E-03
GMR_51E06_AE_01_UAS_TNT_2_0003	2.85E-03
GMR_51F01_AE_01_UAS_TNT_2_0003	1.30E-04
GMR_51F05_AE_01_UAS_TNT_2_0003	3.62E-03
GMR_51G10_AE_01_UAS_TNT_2_0003	4.99E-02
GMR_52A06_AE_01_UAS_TNT_2_0003	1.11E-03
GMR_52B08_AE_01_UAS_TNT_2_0003	2.20E-05
GMR_52B10_AE_01_UAS_TNT_2_0003	8.37E-02
GMR_52E12_AE_01_UAS_TNT_2_0003	8.95E-02
GMR_52F01_AE_01_UAS_TNT_2_0003	2.40E-02
GMR_52F10_AE_01_UAS_TNT_2_0003	5.88E-02
GMR_52F12_AE_01_UAS_TNT_2_0003	1.25E-01
GMR_52G02_AE_01_UAS_TNT_2_0003	2.30E-03
GMR_52G05_AE_01_UAS_TNT_2_0003	3.77E-02
GMR_52G08_AE_01_UAS_TNT_2_0003	7.12E-62
GMR_53A10_AE_01_UAS_TNT_2_0003	4.23E-02
GMR_53F05_AE_01_UAS_TNT_2_0003	1.11E-01
GMR_53F11_AE_01_UAS_TNT_2_0003	2.37E-02
GMR_53G05_AE_01_UAS_TNT_2_0003	2.70E-18
GMR_53G06_AE_01_UAS_TNT_2_0003	4.03E-04
GMR_53H01_AE_01_UAS_TNT_2_0003	8.54E-06
GMR_54A01_AE_01_UAS_TNT_2_0003	8.40E-07
GMR_54A03_AE_01_UAS_TNT_2_0003	1.58E-02
GMR_54C08_AE_01_UAS_TNT_2_0003	1.31E-01
GMR_54D09_AE_01_UAS_TNT_2_0003	1.49E-02
GMR_54E05_AE_01_UAS_TNT_2_0003	1.24E-02
GMR_54F05_AE_01_UAS_TNT_2_0003	1.07E-02
GMR_54F09_AE_01_UAS_TNT_2_0003	5.94E-03
GMR_54G08_AE_01_UAS_TNT_2_0003	1.04E-01
GMR_55C05_AE_01_UAS_TNT_2_0003	2.51E-05
GMR_55C12_AE_01_UAS_TNT_2_0003	1.41E-06
GMR_55E05_AE_01_UAS_TNT_2_0003	3.47E-02
GMR_56C09_AE_01_UAS_TNT_2_0003	2.56E-02
GMR_56E09_AE_01_UAS_TNT_2_0003	2.99E-05
GMR_56H08_AE_01_UAS_TNT_2_0003	1.03E-01
GMR_56H09_AE_01_UAS_TNT_2_0003	1.33E-01
GMR_57B05_AD_01_UAS_TNT_2_0003	1.50E-02
GMR_57D01_AD_01_UAS_TNT_2_0003	2.33E-06
GMR_57E10_AD_01_UAS_TNT_2_0003	1.39E-03
GMR_57F07_AD_01_UAS_TNT_2_0003	5.99E-02
GMR_58E02_AE_01_UAS_TNT_2_0003	1.50E-07
GMR_58E05_AE_01_UAS_TNT_2_0003	1.24E-01
GMR_58E07_AE_01_UAS_TNT_2_0003	6.01E-04
GMR_58F08_AE_01_UAS_TNT_2_0003	1.77E-02
GMR_58F10_AE_01_UAS_TNT_2_0003	3.23E-02
GMR_58G09_AE_01_UAS_TNT_2_0003	2.77E-19
GMR_58G10_AE_01_UAS_TNT_2_0003	1.14E-02
GMR_58H11_AE_01_UAS_TNT_2_0003	1.05E-03
GMR_59A01_AE_01_UAS_TNT_2_0003	1.39E-07
GMR_59A05_AE_01_UAS_TNT_2_0003	8.01E-03
GMR_60D10_AE_01_UAS_TNT_2_0003	7.30E-03
GMR_60F02_AE_01_UAS_TNT_2_0003	1.61E-04
GMR_60F09_AE_01_UAS_TNT_2_0003	6.74E-03
GMR_60G08_AE_01_UAS_TNT_2_0003	4.53E-02
GMR_60G09_AE_01_UAS_TNT_2_0003	5.93E-04
GMR_61A01_AE_01_UAS_TNT_2_0003	7.84E-03
GMR_61D08_AD_01_UAS_TNT_2_0003	1.22E-106
GMR_61E08_AE_01_UAS_TNT_2_0003	2.65E-02
GMR_61F01_AE_01_UAS_TNT_2_0003	8.98E-02
GMR_62A02_AD_01_UAS_TNT_2_0003	2.10E-05
GMR_64A06_AE_01_UAS_TNT_2_0003	1.34E-01
GMR_64B07_AE_01_UAS_TNT_2_0003	2.48E-03
GMR_64E03_AE_01_UAS_TNT_2_0003	2.86E-19
GMR_64F07_AE_01_UAS_TNT_2_0003	4.61E-03
GMR_64G02_AE_01_UAS_TNT_2_0003	3.66E-02
GMR_64G05_AE_01_UAS_TNT_2_0003	2.40E-02
GMR_65B04_AE_01_UAS_TNT_2_0003	9.83E-05
GMR_65C03_AE_01_UAS_TNT_2_0003	3.95E-04
GMR_65E06_AE_01_UAS_TNT_2_0003	8.17E-30
GMR_65F09_AE_01_UAS_TNT_2_0003	4.61E-05
GMR_65F10_AE_01_UAS_TNT_2_0003	2.20E-02
GMR_66A03_AE_01_UAS_TNT_2_0003	5.35E-04
GMR_66A12_AE_01_UAS_TNT_2_0003	4.04E-04
GMR_66B07_AE_01_UAS_TNT_2_0003	3.46E-02
GMR_66C07_AE_01_UAS_TNT_2_0003	3.16E-04
GMR_66C08_AE_01_UAS_TNT_2_0003	1.78E-12
GMR_68A07_AD_01_UAS_TNT_2_0003	3.43E-02
GMR_68A08_AE_01_UAS_TNT_2_0003	1.29E-10
GMR_68B05_AE_01_UAS_TNT_2_0003	1.04E-02
GMR_68B06_AE_01_UAS_TNT_2_0003	1.23E-02
GMR_68C05_AE_01_UAS_TNT_2_0003	2.95E-02
GMR_68C09_AE_01_UAS_TNT_2_0003	1.11E-01
GMR_69B06_AE_01_UAS_TNT_2_0003	9.01E-05
GMR_69C11_AE_01_UAS_TNT_2_0003	1.77E-02
GMR_69D08_AE_01_UAS_TNT_2_0003	7.86E-04
GMR_69E06_AE_01_UAS_TNT_2_0003	1.27E-01
GMR_69F06_AE_01_UAS_TNT_2_0003	4.65E-03
GMR_69F09_AE_01_UAS_TNT_2_0003	1.62E-03
GMR_70C09_AE_01_UAS_TNT_2_0003	6.93E-06
GMR_70D06_AE_01_UAS_TNT_2_0003	3.50E-03
GMR_71A10_AE_01_UAS_TNT_2_0003	1.05E-02
GMR_71C03_AE_01_UAS_TNT_2_0003	3.99E-03
GMR_72A08_AE_01_UAS_TNT_2_0003	9.27E-03
GMR_72A10_AE_01_UAS_TNT_2_0003	4.24E-02
GMR_72E03_AE_01_UAS_TNT_2_0003	5.49E-02
GMR_72F03_AE_01_UAS_TNT_2_0003	1.15E-02
GMR_72F11_AE_01_UAS_TNT_2_0003	8.37E-19
GMR_72G06_AE_01_UAS_TNT_2_0003	8.03E-35
GMR_72H06_AE_01_UAS_TNT_2_0003	3.67E-86
GMR_73C04_AE_01_UAS_TNT_2_0003	1.35E-01
GMR_73E05_AE_01_UAS_TNT_2_0003	2.67E-03
GMR_73F03_AE_01_UAS_TNT_2_0003	8.72E-02
GMR_73G07_AE_01_UAS_TNT_2_0003	3.56E-02
GMR_73H04_AE_01_UAS_TNT_2_0003	1.96E-04
GMR_73H07_AE_01_UAS_TNT_2_0003	1.16E-12
GMR_73H12_AE_01_UAS_TNT_2_0003	2.19E-02
GMR_74D08_AE_01_UAS_TNT_2_0003	4.98E-05
GMR_74E03_AE_01_UAS_TNT_2_0003	3.33E-04
GMR_74F03_AE_01_UAS_TNT_2_0003	3.71E-06
GMR_74G10_AE_01_UAS_TNT_2_0003	1.28E-01
GMR_74H08_AE_01_UAS_TNT_2_0003	6.68E-05
GMR_75B02_AE_01_UAS_TNT_2_0003	7.54E-05
GMR_75F01_AE_01_UAS_TNT_2_0003	2.23E-03
GMR_75G10_AE_01_UAS_TNT_2_0003	4.64E-05
GMR_76A04_AE_01_UAS_TNT_2_0003	3.68E-06
GMR_76B02_AE_01_UAS_TNT_2_0003	3.98E-02
GMR_76C04_AE_01_UAS_TNT_2_0003	1.10E-01
GMR_76D11_AE_01_UAS_TNT_2_0003	8.36E-02
GMR_76E09_AE_01_UAS_TNT_2_0003	1.65E-03
GMR_76F05_AE_01_UAS_TNT_2_0003	4.70E-18
GMR_76G01_AE_01_UAS_TNT_2_0003	1.79E-05
GMR_76G04_AE_01_UAS_TNT_2_0003	3.54E-02
GMR_77B12_AE_01_UAS_TNT_2_0003	7.37E-06
GMR_77D08_AE_01_UAS_TNT_2_0003	9.25E-03
GMR_77E09_AE_01_UAS_TNT_2_0003	7.09E-03
GMR_77F07_AE_01_UAS_TNT_2_0003	3.56E-02
GMR_77H11_AE_01_UAS_TNT_2_0003	7.52E-04
GMR_77H12_AE_01_UAS_TNT_2_0003	1.11E-06
GMR_78A01_AE_01_UAS_TNT_2_0003	1.44E-04
GMR_78G08_AE_01_UAS_TNT_2_0003	1.30E-01
GMR_78H06_AE_01_UAS_TNT_2_0003	9.05E-03
GMR_78H08_AE_01_UAS_TNT_2_0003	1.07E-01
GMR_79A08_AE_01_UAS_TNT_2_0003	2.34E-02
GMR_79B04_AE_01_UAS_TNT_2_0003	6.52E-02
GMR_79C09_AE_01_UAS_TNT_2_0003	8.48E-07
GMR_79E02_AE_01_UAS_TNT_2_0003	6.61E-12
GMR_79F02_AE_01_UAS_TNT_2_0003	3.79E-02
GMR_79F08_AE_01_UAS_TNT_2_0003	8.56E-07
GMR_79G12_AE_01_UAS_TNT_2_0003	7.53E-02
GMR_79H04_AE_01_UAS_TNT_2_0003	6.86E-03
GMR_79H06_AE_01_UAS_TNT_2_0003	1.31E-01
GMR_80B11_AE_01_UAS_TNT_2_0003	1.31E-04
GMR_80C01_AE_01_UAS_TNT_2_0003	1.27E-01
GMR_80D10_AE_01_UAS_TNT_2_0003	3.99E-03
GMR_80H05_AE_01_UAS_TNT_2_0003	2.37E-02
GMR_80H11_AE_01_UAS_TNT_2_0003	1.75E-02
GMR_82B06_AE_01_UAS_TNT_2_0003	7.82E-05
GMR_82E12_AE_01_UAS_TNT_2_0003	1.49E-06
GMR_82G02_AE_01_UAS_TNT_2_0003	9.69E-02
GMR_83B04_AE_01_UAS_TNT_2_0003	2.48E-02
GMR_83B05_AE_01_UAS_TNT_2_0003	1.12E-01
GMR_84B09_AE_01_UAS_TNT_2_0003	4.22E-13
GMR_84B11_AE_01_UAS_TNT_2_0003	2.82E-05
GMR_84D04_AE_01_UAS_TNT_2_0003	1.32E-01
GMR_84H10_AE_01_UAS_TNT_2_0003	1.34E-01
GMR_85A01_AE_01_UAS_TNT_2_0003	2.77E-10
GMR_85A02_AE_01_UAS_TNT_2_0003	2.72E-02
GMR_85A03_AE_01_UAS_TNT_2_0003	8.80E-02
GMR_85B01_AE_01_UAS_TNT_2_0003	8.98E-17
GMR_85F12_AE_01_UAS_TNT_2_0003	8.19E-03
GMR_85G05_AE_01_UAS_TNT_2_0003	3.71E-05
GMR_86D09_AE_01_UAS_TNT_2_0003	1.20E-26
GMR_87G02_AE_01_UAS_TNT_2_0003	1.50E-06
GMR_87G04_AE_01_UAS_TNT_2_0003	1.20E-03
GMR_88B06_AE_01_UAS_TNT_2_0003	6.84E-06
GMR_88B11_AE_01_UAS_TNT_2_0003	6.25E-03
GMR_88C02_AE_01_UAS_TNT_2_0003	6.76E-04
GMR_88H09_AE_01_UAS_TNT_2_0003	1.35E-02
GMR_90D03_AD_01_UAS_TNT_2_0003	6.24E-03
GMR_91A09_AE_01_UAS_TNT_2_0003	9.22E-09
GMR_92G03_AE_01_UAS_TNT_2_0003	6.99E-03
GMR_92H01_AE_01_UAS_TNT_2_0003	3.55E-05
GMR_92H04_AE_01_UAS_TNT_2_0003	3.84E-04
GMR_93A03_AE_01_UAS_TNT_2_0003	6.21E-02
GMR_93A07_AE_01_UAS_TNT_2_0003	1.34E-01
GMR_93F10_AE_01_UAS_TNT_2_0003	7.66E-03
GMR_94B01_AE_01_UAS_TNT_2_0003	1.92E-03
GMR_94E09_AE_01_UAS_TNT_2_0003	1.25E-01
GMR_95A10_AE_01_UAS_TNT_2_0003	1.03E-02
GMR_95B09_AE_01_UAS_TNT_2_0003	3.28E-04
GMR_95B11_AE_01_UAS_TNT_2_0003	1.38E-03
GMR_95D02_AE_01_UAS_TNT_2_0003	5.38E-02
GMR_95D02_AE_01_UAS_TNT_2_0003	1.08E-01
GMR_9D11_AE_01_UAS_TNT_2_0003	2.90E-02
JHS_or83b_EXT01_UAS_TNT_2_0003	1.62E-07
MZZ_K_42265_UAS_TNT_2_0003	2.74E-21
MZZ_R_3005998_UAS_TNT_2_0003	7.74E-09
RD_206_UAS_TNT_2_0003	2.51E-10
