# Supplementary material for: Identifying neural substrates of competitive interactions and sequence transitions during mechanosensory responses in Drosophila
Source: PLoS Genet. 2020 Feb 14;16(2):e1008589. doi: 10.1371/journal.pgen.1008589 (PMC7173939; doi:10.1371/journal.pgen.1008589)
Supplement: S5 Data — (CSV) [file pgen.1008589.s025.csv]

EXT_iav-GAL4_UAS_TNT_2_0003	1	4.65E-116
EXT_iav-GAL4_UAS_TNT_2_0003	2	1.72E-16
EXT_iav-GAL4_UAS_TNT_2_0003	3	1.51E-03
EXT_iav-GAL4_UAS_TNT_2_0003	4	1.93E-02
EXT_iav-GAL4_UAS_TNT_2_0003	5	1.23E-01
EXT_iav-GAL4_UAS_TNT_2_0003	6
EXT_iav-GAL4_UAS_TNT_2_0003	7	1.05E-26
FCF_attP2_1500062_UAS_TNT_2_0003	1	NaN
FCF_attP2_1500062_UAS_TNT_2_0003	2	NaN
FCF_attP2_1500062_UAS_TNT_2_0003	3
FCF_attP2_1500062_UAS_TNT_2_0003	4
FCF_attP2_1500062_UAS_TNT_2_0003	5
FCF_attP2_1500062_UAS_TNT_2_0003	6
FCF_attP2_1500062_UAS_TNT_2_0003	7	NaN
GMR_10A09_AE_01_UAS_TNT_2_0003	1	9.81E-08
GMR_10A09_AE_01_UAS_TNT_2_0003	2	8.35E-05
GMR_10A09_AE_01_UAS_TNT_2_0003	3	1.19E-01
GMR_10A09_AE_01_UAS_TNT_2_0003	4	1.10E-01
GMR_10A09_AE_01_UAS_TNT_2_0003	5	1.34E-01
GMR_10A09_AE_01_UAS_TNT_2_0003	6
GMR_10A09_AE_01_UAS_TNT_2_0003	7	5.80E-03
GMR_10A11_AE_01_UAS_TNT_2_0003	1	3.21E-03
GMR_10A11_AE_01_UAS_TNT_2_0003	2	6.29E-02
GMR_10A11_AE_01_UAS_TNT_2_0003	3	1.01E-01
GMR_10A11_AE_01_UAS_TNT_2_0003	4	1.28E-01
GMR_10A11_AE_01_UAS_TNT_2_0003	5	4.19E-02
GMR_10A11_AE_01_UAS_TNT_2_0003	6
GMR_10A11_AE_01_UAS_TNT_2_0003	7	7.51E-02
GMR_10A12_AE_01_UAS_TNT_2_0003	1	8.26E-02
GMR_10A12_AE_01_UAS_TNT_2_0003	2	6.33E-02
GMR_10A12_AE_01_UAS_TNT_2_0003	3	5.92E-02
GMR_10A12_AE_01_UAS_TNT_2_0003	4	5.11E-02
GMR_10A12_AE_01_UAS_TNT_2_0003	5	2.65E-02
GMR_10A12_AE_01_UAS_TNT_2_0003	6
GMR_10A12_AE_01_UAS_TNT_2_0003	7	9.83E-02
GMR_10B07_AE_01_UAS_TNT_2_0003	1	5.17E-04
GMR_10B07_AE_01_UAS_TNT_2_0003	2	6.69E-02
GMR_10B07_AE_01_UAS_TNT_2_0003	3	8.69E-02
GMR_10B07_AE_01_UAS_TNT_2_0003	4	9.81E-02
GMR_10B07_AE_01_UAS_TNT_2_0003	5	5.66E-02
GMR_10B07_AE_01_UAS_TNT_2_0003	6
GMR_10B07_AE_01_UAS_TNT_2_0003	7	4.40E-03
GMR_10C07_AE_01_UAS_TNT_2_0003	1	3.03E-08
GMR_10C07_AE_01_UAS_TNT_2_0003	2	8.46E-02
GMR_10C07_AE_01_UAS_TNT_2_0003	3	6.08E-02
GMR_10C07_AE_01_UAS_TNT_2_0003	4	3.70E-03
GMR_10C07_AE_01_UAS_TNT_2_0003	5	1.33E-01
GMR_10C07_AE_01_UAS_TNT_2_0003	6
GMR_10C07_AE_01_UAS_TNT_2_0003	7	2.21E-02
GMR_10D09_AE_01_UAS_TNT_2_0003	1	9.13E-06
GMR_10D09_AE_01_UAS_TNT_2_0003	2	9.73E-02
GMR_10D09_AE_01_UAS_TNT_2_0003	3	7.68E-02
GMR_10D09_AE_01_UAS_TNT_2_0003	4	7.73E-02
GMR_10D09_AE_01_UAS_TNT_2_0003	5	2.26E-02
GMR_10D09_AE_01_UAS_TNT_2_0003	6
GMR_10D09_AE_01_UAS_TNT_2_0003	7	1.32E-01
GMR_10E05_AE_01_UAS_TNT_2_0003	1	1.48E-03
GMR_10E05_AE_01_UAS_TNT_2_0003	2	2.12E-03
GMR_10E05_AE_01_UAS_TNT_2_0003	3	1.33E-01
GMR_10E05_AE_01_UAS_TNT_2_0003	4	5.45E-02
GMR_10E05_AE_01_UAS_TNT_2_0003	5	1.34E-01
GMR_10E05_AE_01_UAS_TNT_2_0003	6
GMR_10E05_AE_01_UAS_TNT_2_0003	7	4.35E-02
GMR_10E07_AE_01_UAS_TNT_2_0003	1	2.44E-05
GMR_10E07_AE_01_UAS_TNT_2_0003	2	1.58E-02
GMR_10E07_AE_01_UAS_TNT_2_0003	3	1.31E-01
GMR_10E07_AE_01_UAS_TNT_2_0003	4	1.25E-01
GMR_10E07_AE_01_UAS_TNT_2_0003	5	1.31E-01
GMR_10E07_AE_01_UAS_TNT_2_0003	6
GMR_10E07_AE_01_UAS_TNT_2_0003	7	4.88E-04
GMR_10F08_AE_01_UAS_TNT_2_0003	1	4.73E-03
GMR_10F08_AE_01_UAS_TNT_2_0003	2	3.15E-03
GMR_10F08_AE_01_UAS_TNT_2_0003	3	1.16E-01
GMR_10F08_AE_01_UAS_TNT_2_0003	4	9.73E-02
GMR_10F08_AE_01_UAS_TNT_2_0003	5	8.97E-02
GMR_10F08_AE_01_UAS_TNT_2_0003	6
GMR_10F08_AE_01_UAS_TNT_2_0003	7	8.37E-03
GMR_10G02_AE_01_UAS_TNT_2_0003	1	1.06E-03
GMR_10G02_AE_01_UAS_TNT_2_0003	2	6.30E-02
GMR_10G02_AE_01_UAS_TNT_2_0003	3	8.06E-02
GMR_10G02_AE_01_UAS_TNT_2_0003	4	1.25E-01
GMR_10G02_AE_01_UAS_TNT_2_0003	5	1.08E-01
GMR_10G02_AE_01_UAS_TNT_2_0003	6
GMR_10G02_AE_01_UAS_TNT_2_0003	7	1.99E-02
GMR_10H06_AE_01_UAS_TNT_2_0003	1	1.30E-02
GMR_10H06_AE_01_UAS_TNT_2_0003	2	1.19E-02
GMR_10H06_AE_01_UAS_TNT_2_0003	3	1.14E-01
GMR_10H06_AE_01_UAS_TNT_2_0003	4	4.43E-02
GMR_10H06_AE_01_UAS_TNT_2_0003	5	1.33E-01
GMR_10H06_AE_01_UAS_TNT_2_0003	6
GMR_10H06_AE_01_UAS_TNT_2_0003	7	4.34E-02
GMR_11A06_AE_01_UAS_TNT_2_0003	1	5.46E-03
GMR_11A06_AE_01_UAS_TNT_2_0003	2	6.39E-02
GMR_11A06_AE_01_UAS_TNT_2_0003	3	1.11E-01
GMR_11A06_AE_01_UAS_TNT_2_0003	4	4.02E-02
GMR_11A06_AE_01_UAS_TNT_2_0003	5	1.11E-01
GMR_11A06_AE_01_UAS_TNT_2_0003	6
GMR_11A06_AE_01_UAS_TNT_2_0003	7	1.32E-01
GMR_11A07_AE_01_UAS_TNT_2_0003	1	1.72E-12
GMR_11A07_AE_01_UAS_TNT_2_0003	2	4.13E-02
GMR_11A07_AE_01_UAS_TNT_2_0003	3	1.10E-01
GMR_11A07_AE_01_UAS_TNT_2_0003	4	1.19E-01
GMR_11A07_AE_01_UAS_TNT_2_0003	5	2.65E-02
GMR_11A07_AE_01_UAS_TNT_2_0003	6
GMR_11A07_AE_01_UAS_TNT_2_0003	7	8.52E-02
GMR_11B01_AE_01_UAS_TNT_2_0003	1	6.15E-10
GMR_11B01_AE_01_UAS_TNT_2_0003	2	7.38E-04
GMR_11B01_AE_01_UAS_TNT_2_0003	3	1.10E-01
GMR_11B01_AE_01_UAS_TNT_2_0003	4	1.35E-01
GMR_11B01_AE_01_UAS_TNT_2_0003	5	5.32E-02
GMR_11B01_AE_01_UAS_TNT_2_0003	6
GMR_11B01_AE_01_UAS_TNT_2_0003	7	2.77E-02
GMR_11B07_AE_01_UAS_TNT_2_0003	1	7.30E-05
GMR_11B07_AE_01_UAS_TNT_2_0003	2	1.07E-01
GMR_11B07_AE_01_UAS_TNT_2_0003	3	1.23E-01
GMR_11B07_AE_01_UAS_TNT_2_0003	4	3.91E-02
GMR_11B07_AE_01_UAS_TNT_2_0003	5	1.25E-01
GMR_11B07_AE_01_UAS_TNT_2_0003	6
GMR_11B07_AE_01_UAS_TNT_2_0003	7	5.78E-02
GMR_11B11_AE_01_UAS_TNT_2_0003	1	8.81E-04
GMR_11B11_AE_01_UAS_TNT_2_0003	2	5.01E-02
GMR_11B11_AE_01_UAS_TNT_2_0003	3	7.55E-02
GMR_11B11_AE_01_UAS_TNT_2_0003	4	8.66E-02
GMR_11B11_AE_01_UAS_TNT_2_0003	5	1.32E-01
GMR_11B11_AE_01_UAS_TNT_2_0003	6
GMR_11B11_AE_01_UAS_TNT_2_0003	7	3.86E-04
GMR_11F02_AE_01_UAS_TNT_2_0003	1	4.73E-02
GMR_11F02_AE_01_UAS_TNT_2_0003	2	1.34E-02
GMR_11F02_AE_01_UAS_TNT_2_0003	3	1.09E-01
GMR_11F02_AE_01_UAS_TNT_2_0003	4	2.76E-02
GMR_11F02_AE_01_UAS_TNT_2_0003	5	9.98E-02
GMR_11F02_AE_01_UAS_TNT_2_0003	6
GMR_11F02_AE_01_UAS_TNT_2_0003	7	1.35E-01
GMR_11F06_AE_01_UAS_TNT_2_0003	1	3.23E-11
GMR_11F06_AE_01_UAS_TNT_2_0003	2	1.20E-01
GMR_11F06_AE_01_UAS_TNT_2_0003	3	8.97E-02
GMR_11F06_AE_01_UAS_TNT_2_0003	4	1.11E-01
GMR_11F06_AE_01_UAS_TNT_2_0003	5	1.35E-01
GMR_11F06_AE_01_UAS_TNT_2_0003	6
GMR_11F06_AE_01_UAS_TNT_2_0003	7	1.94E-02
GMR_11H11_AE_01_UAS_TNT_2_0003	1	4.89E-03
GMR_11H11_AE_01_UAS_TNT_2_0003	2	9.80E-02
GMR_11H11_AE_01_UAS_TNT_2_0003	3	1.33E-01
GMR_11H11_AE_01_UAS_TNT_2_0003	4	1.29E-01
GMR_11H11_AE_01_UAS_TNT_2_0003	5	1.35E-01
GMR_11H11_AE_01_UAS_TNT_2_0003	6
GMR_11H11_AE_01_UAS_TNT_2_0003	7	8.37E-02
GMR_12A02_AE_01_UAS_TNT_2_0003	1	5.26E-06
GMR_12A02_AE_01_UAS_TNT_2_0003	2	7.41E-02
GMR_12A02_AE_01_UAS_TNT_2_0003	3	1.22E-01
GMR_12A02_AE_01_UAS_TNT_2_0003	4	1.06E-01
GMR_12A02_AE_01_UAS_TNT_2_0003	5	1.18E-02
GMR_12A02_AE_01_UAS_TNT_2_0003	6
GMR_12A02_AE_01_UAS_TNT_2_0003	7	2.56E-03
GMR_12A10_AE_01_UAS_TNT_2_0003	1	3.44E-03
GMR_12A10_AE_01_UAS_TNT_2_0003	2	3.13E-03
GMR_12A10_AE_01_UAS_TNT_2_0003	3	5.11E-02
GMR_12A10_AE_01_UAS_TNT_2_0003	4	5.26E-02
GMR_12A10_AE_01_UAS_TNT_2_0003	5	6.40E-02
GMR_12A10_AE_01_UAS_TNT_2_0003	6
GMR_12A10_AE_01_UAS_TNT_2_0003	7	1.13E-01
GMR_12F01_AE_01_UAS_TNT_2_0003	1	5.94E-02
GMR_12F01_AE_01_UAS_TNT_2_0003	2	5.45E-02
GMR_12F01_AE_01_UAS_TNT_2_0003	3	1.19E-01
GMR_12F01_AE_01_UAS_TNT_2_0003	4	8.59E-02
GMR_12F01_AE_01_UAS_TNT_2_0003	5	3.85E-02
GMR_12F01_AE_01_UAS_TNT_2_0003	6
GMR_12F01_AE_01_UAS_TNT_2_0003	7	3.75E-02
GMR_12F10_AE_01_UAS_TNT_2_0003	1	1.05E-01
GMR_12F10_AE_01_UAS_TNT_2_0003	2	1.35E-01
GMR_12F10_AE_01_UAS_TNT_2_0003	3	5.86E-02
GMR_12F10_AE_01_UAS_TNT_2_0003	4	1.33E-01
GMR_12F10_AE_01_UAS_TNT_2_0003	5	1.06E-01
GMR_12F10_AE_01_UAS_TNT_2_0003	6
GMR_12F10_AE_01_UAS_TNT_2_0003	7	1.65E-02
GMR_13A08_AE_01_UAS_TNT_2_0003	1	1.55E-02
GMR_13A08_AE_01_UAS_TNT_2_0003	2	1.93E-02
GMR_13A08_AE_01_UAS_TNT_2_0003	3	1.42E-02
GMR_13A08_AE_01_UAS_TNT_2_0003	4	3.11E-02
GMR_13A08_AE_01_UAS_TNT_2_0003	5	8.85E-02
GMR_13A08_AE_01_UAS_TNT_2_0003	6
GMR_13A08_AE_01_UAS_TNT_2_0003	7	1.90E-02
GMR_13B06_AE_01_UAS_TNT_2_0003	1	1.57E-02
GMR_13B06_AE_01_UAS_TNT_2_0003	2	3.60E-03
GMR_13B06_AE_01_UAS_TNT_2_0003	3	1.29E-01
GMR_13B06_AE_01_UAS_TNT_2_0003	4	7.30E-02
GMR_13B06_AE_01_UAS_TNT_2_0003	5	1.35E-01
GMR_13B06_AE_01_UAS_TNT_2_0003	6
GMR_13B06_AE_01_UAS_TNT_2_0003	7	1.15E-02
GMR_13B11_AE_01_UAS_TNT_2_0003	1	4.22E-03
GMR_13B11_AE_01_UAS_TNT_2_0003	2	3.43E-02
GMR_13B11_AE_01_UAS_TNT_2_0003	3	8.29E-02
GMR_13B11_AE_01_UAS_TNT_2_0003	4	8.55E-02
GMR_13B11_AE_01_UAS_TNT_2_0003	5	3.42E-02
GMR_13B11_AE_01_UAS_TNT_2_0003	6
GMR_13B11_AE_01_UAS_TNT_2_0003	7	1.08E-05
GMR_13E09_AE_01_UAS_TNT_2_0003	1	6.06E-02
GMR_13E09_AE_01_UAS_TNT_2_0003	2	5.69E-02
GMR_13E09_AE_01_UAS_TNT_2_0003	3	1.32E-01
GMR_13E09_AE_01_UAS_TNT_2_0003	4	1.35E-01
GMR_13E09_AE_01_UAS_TNT_2_0003	5	1.33E-01
GMR_13E09_AE_01_UAS_TNT_2_0003	6
GMR_13E09_AE_01_UAS_TNT_2_0003	7	6.28E-02
GMR_13G10_AE_01_UAS_TNT_2_0003	1	1.33E-01
GMR_13G10_AE_01_UAS_TNT_2_0003	2	4.03E-03
GMR_13G10_AE_01_UAS_TNT_2_0003	3	1.30E-01
GMR_13G10_AE_01_UAS_TNT_2_0003	4	1.22E-01
GMR_13G10_AE_01_UAS_TNT_2_0003	5	1.32E-01
GMR_13G10_AE_01_UAS_TNT_2_0003	6
GMR_13G10_AE_01_UAS_TNT_2_0003	7	1.39E-02
GMR_13G12_AE_01_UAS_TNT_2_0003	1	5.20E-07
GMR_13G12_AE_01_UAS_TNT_2_0003	2	2.30E-02
GMR_13G12_AE_01_UAS_TNT_2_0003	3	1.17E-01
GMR_13G12_AE_01_UAS_TNT_2_0003	4	1.31E-01
GMR_13G12_AE_01_UAS_TNT_2_0003	5	8.04E-02
GMR_13G12_AE_01_UAS_TNT_2_0003	6
GMR_13G12_AE_01_UAS_TNT_2_0003	7	1.20E-01
GMR_14A02_AE_01_UAS_TNT_2_0003	1	8.89E-04
GMR_14A02_AE_01_UAS_TNT_2_0003	2	1.06E-01
GMR_14A02_AE_01_UAS_TNT_2_0003	3	1.31E-01
GMR_14A02_AE_01_UAS_TNT_2_0003	4	4.45E-02
GMR_14A02_AE_01_UAS_TNT_2_0003	5	6.99E-02
GMR_14A02_AE_01_UAS_TNT_2_0003	6
GMR_14A02_AE_01_UAS_TNT_2_0003	7	7.77E-02
GMR_14A11_AE_01_UAS_TNT_2_0003	1	5.23E-05
GMR_14A11_AE_01_UAS_TNT_2_0003	2	1.20E-01
GMR_14A11_AE_01_UAS_TNT_2_0003	3	1.01E-01
GMR_14A11_AE_01_UAS_TNT_2_0003	4	1.18E-01
GMR_14A11_AE_01_UAS_TNT_2_0003	5	1.26E-01
GMR_14A11_AE_01_UAS_TNT_2_0003	6
GMR_14A11_AE_01_UAS_TNT_2_0003	7	3.70E-04
GMR_14C10_AE_01_UAS_TNT_2_0003	1	7.29E-08
GMR_14C10_AE_01_UAS_TNT_2_0003	2	8.28E-02
GMR_14C10_AE_01_UAS_TNT_2_0003	3	7.67E-02
GMR_14C10_AE_01_UAS_TNT_2_0003	4	7.79E-02
GMR_14C10_AE_01_UAS_TNT_2_0003	5	1.00E-01
GMR_14C10_AE_01_UAS_TNT_2_0003	6
GMR_14C10_AE_01_UAS_TNT_2_0003	7	2.76E-05
GMR_14F10_AE_01_UAS_TNT_2_0003	1	2.85E-06
GMR_14F10_AE_01_UAS_TNT_2_0003	2	1.32E-01
GMR_14F10_AE_01_UAS_TNT_2_0003	3	1.10E-01
GMR_14F10_AE_01_UAS_TNT_2_0003	4	2.36E-02
GMR_14F10_AE_01_UAS_TNT_2_0003	5	1.22E-01
GMR_14F10_AE_01_UAS_TNT_2_0003	6
GMR_14F10_AE_01_UAS_TNT_2_0003	7	6.73E-05
GMR_15A04_AE_01_UAS_TNT_2_0003	1	3.19E-02
GMR_15A04_AE_01_UAS_TNT_2_0003	2	2.96E-02
GMR_15A04_AE_01_UAS_TNT_2_0003	3	1.30E-01
GMR_15A04_AE_01_UAS_TNT_2_0003	4	1.27E-01
GMR_15A04_AE_01_UAS_TNT_2_0003	5	4.72E-02
GMR_15A04_AE_01_UAS_TNT_2_0003	6
GMR_15A04_AE_01_UAS_TNT_2_0003	7	1.13E-01
GMR_15B07_AE_01_UAS_TNT_2_0003	1	1.66E-06
GMR_15B07_AE_01_UAS_TNT_2_0003	2	1.29E-01
GMR_15B07_AE_01_UAS_TNT_2_0003	3	7.31E-02
GMR_15B07_AE_01_UAS_TNT_2_0003	4	1.45E-02
GMR_15B07_AE_01_UAS_TNT_2_0003	5	9.29E-02
GMR_15B07_AE_01_UAS_TNT_2_0003	6
GMR_15B07_AE_01_UAS_TNT_2_0003	7	3.58E-02
GMR_15E08_AE_01_UAS_TNT_2_0003	1	5.36E-02
GMR_15E08_AE_01_UAS_TNT_2_0003	2	1.32E-01
GMR_15E08_AE_01_UAS_TNT_2_0003	3	1.16E-01
GMR_15E08_AE_01_UAS_TNT_2_0003	4	9.44E-02
GMR_15E08_AE_01_UAS_TNT_2_0003	5	1.26E-01
GMR_15E08_AE_01_UAS_TNT_2_0003	6
GMR_15E08_AE_01_UAS_TNT_2_0003	7	3.80E-03
GMR_15F02_AE_01_UAS_TNT_2_0003	1	2.26E-03
GMR_15F02_AE_01_UAS_TNT_2_0003	2	4.68E-06
GMR_15F02_AE_01_UAS_TNT_2_0003	3	9.55E-02
GMR_15F02_AE_01_UAS_TNT_2_0003	4	1.29E-01
GMR_15F02_AE_01_UAS_TNT_2_0003	5	1.23E-01
GMR_15F02_AE_01_UAS_TNT_2_0003	6
GMR_15F02_AE_01_UAS_TNT_2_0003	7	3.72E-02
GMR_15F05_AE_01_UAS_TNT_2_0003	1	8.53E-03
GMR_15F05_AE_01_UAS_TNT_2_0003	2	2.10E-03
GMR_15F05_AE_01_UAS_TNT_2_0003	3	8.97E-02
GMR_15F05_AE_01_UAS_TNT_2_0003	4	8.78E-02
GMR_15F05_AE_01_UAS_TNT_2_0003	5	9.18E-02
GMR_15F05_AE_01_UAS_TNT_2_0003	6
GMR_15F05_AE_01_UAS_TNT_2_0003	7	9.37E-02
GMR_15F12_AE_01_UAS_TNT_2_0003	1	8.36E-03
GMR_15F12_AE_01_UAS_TNT_2_0003	2	1.05E-01
GMR_15F12_AE_01_UAS_TNT_2_0003	3	1.23E-01
GMR_15F12_AE_01_UAS_TNT_2_0003	4	1.20E-01
GMR_15F12_AE_01_UAS_TNT_2_0003	5	4.53E-02
GMR_15F12_AE_01_UAS_TNT_2_0003	6
GMR_15F12_AE_01_UAS_TNT_2_0003	7	6.05E-02
GMR_15G08_AE_01_UAS_TNT_2_0003	1	1.07E-01
GMR_15G08_AE_01_UAS_TNT_2_0003	2	8.91E-02
GMR_15G08_AE_01_UAS_TNT_2_0003	3	1.08E-01
GMR_15G08_AE_01_UAS_TNT_2_0003	4	3.58E-02
GMR_15G08_AE_01_UAS_TNT_2_0003	5	5.96E-02
GMR_15G08_AE_01_UAS_TNT_2_0003	6
GMR_15G08_AE_01_UAS_TNT_2_0003	7	9.00E-02
GMR_15G09_AE_01_UAS_TNT_2_0003	1	2.03E-04
GMR_15G09_AE_01_UAS_TNT_2_0003	2	1.21E-01
GMR_15G09_AE_01_UAS_TNT_2_0003	3	1.31E-01
GMR_15G09_AE_01_UAS_TNT_2_0003	4	2.69E-02
GMR_15G09_AE_01_UAS_TNT_2_0003	5	4.19E-02
GMR_15G09_AE_01_UAS_TNT_2_0003	6
GMR_15G09_AE_01_UAS_TNT_2_0003	7	7.62E-02
GMR_16A05_AE_01_UAS_TNT_2_0003	1	1.32E-01
GMR_16A05_AE_01_UAS_TNT_2_0003	2	8.03E-02
GMR_16A05_AE_01_UAS_TNT_2_0003	3	1.19E-01
GMR_16A05_AE_01_UAS_TNT_2_0003	4	4.70E-02
GMR_16A05_AE_01_UAS_TNT_2_0003	5	1.35E-02
GMR_16A05_AE_01_UAS_TNT_2_0003	6
GMR_16A05_AE_01_UAS_TNT_2_0003	7	5.40E-03
GMR_16B02_AE_01_UAS_TNT_2_0003	1	8.46E-02
GMR_16B02_AE_01_UAS_TNT_2_0003	2	1.50E-03
GMR_16B02_AE_01_UAS_TNT_2_0003	3	8.06E-02
GMR_16B02_AE_01_UAS_TNT_2_0003	4	9.72E-02
GMR_16B02_AE_01_UAS_TNT_2_0003	5	1.35E-01
GMR_16B02_AE_01_UAS_TNT_2_0003	6
GMR_16B02_AE_01_UAS_TNT_2_0003	7	3.68E-02
GMR_16B04_AE_01_UAS_TNT_2_0003	1	1.30E-02
GMR_16B04_AE_01_UAS_TNT_2_0003	2	3.57E-03
GMR_16B04_AE_01_UAS_TNT_2_0003	3	1.12E-01
GMR_16B04_AE_01_UAS_TNT_2_0003	4	2.26E-03
GMR_16B04_AE_01_UAS_TNT_2_0003	5	4.59E-02
GMR_16B04_AE_01_UAS_TNT_2_0003	6
GMR_16B04_AE_01_UAS_TNT_2_0003	7	1.26E-01
GMR_16C09_AE_01_UAS_TNT_2_0003	1	1.71E-02
GMR_16C09_AE_01_UAS_TNT_2_0003	2	1.35E-01
GMR_16C09_AE_01_UAS_TNT_2_0003	3	7.55E-02
GMR_16C09_AE_01_UAS_TNT_2_0003	4	1.34E-01
GMR_16C09_AE_01_UAS_TNT_2_0003	5	5.82E-03
GMR_16C09_AE_01_UAS_TNT_2_0003	6
GMR_16C09_AE_01_UAS_TNT_2_0003	7	1.35E-01
GMR_16D01_AE_01_UAS_TNT_2_0003	1	2.46E-03
GMR_16D01_AE_01_UAS_TNT_2_0003	2	7.60E-03
GMR_16D01_AE_01_UAS_TNT_2_0003	3	2.35E-02
GMR_16D01_AE_01_UAS_TNT_2_0003	4	9.70E-02
GMR_16D01_AE_01_UAS_TNT_2_0003	5	1.01E-01
GMR_16D01_AE_01_UAS_TNT_2_0003	6
GMR_16D01_AE_01_UAS_TNT_2_0003	7	3.28E-07
GMR_16D02_AE_01_UAS_TNT_2_0003	1	5.80E-02
GMR_16D02_AE_01_UAS_TNT_2_0003	2	1.35E-01
GMR_16D02_AE_01_UAS_TNT_2_0003	3	1.33E-01
GMR_16D02_AE_01_UAS_TNT_2_0003	4	1.05E-01
GMR_16D02_AE_01_UAS_TNT_2_0003	5	1.35E-01
GMR_16D02_AE_01_UAS_TNT_2_0003	6
GMR_16D02_AE_01_UAS_TNT_2_0003	7	6.56E-02
GMR_16D11_AE_01_UAS_TNT_2_0003	1	2.57E-02
GMR_16D11_AE_01_UAS_TNT_2_0003	2	9.45E-02
GMR_16D11_AE_01_UAS_TNT_2_0003	3	8.69E-02
GMR_16D11_AE_01_UAS_TNT_2_0003	4	8.60E-02
GMR_16D11_AE_01_UAS_TNT_2_0003	5	3.32E-02
GMR_16D11_AE_01_UAS_TNT_2_0003	6
GMR_16D11_AE_01_UAS_TNT_2_0003	7	4.90E-02
GMR_16D12_AE_01_UAS_TNT_2_0003	1	2.16E-04
GMR_16D12_AE_01_UAS_TNT_2_0003	2	1.20E-01
GMR_16D12_AE_01_UAS_TNT_2_0003	3	1.31E-01
GMR_16D12_AE_01_UAS_TNT_2_0003	4	1.25E-01
GMR_16D12_AE_01_UAS_TNT_2_0003	5	1.06E-01
GMR_16D12_AE_01_UAS_TNT_2_0003	6
GMR_16D12_AE_01_UAS_TNT_2_0003	7	6.51E-02
GMR_16E03_AE_01_UAS_TNT_2_0003	1	3.28E-25
GMR_16E03_AE_01_UAS_TNT_2_0003	2	4.04E-12
GMR_16E03_AE_01_UAS_TNT_2_0003	3	4.69E-02
GMR_16E03_AE_01_UAS_TNT_2_0003	4	1.11E-01
GMR_16E03_AE_01_UAS_TNT_2_0003	5	9.09E-02
GMR_16E03_AE_01_UAS_TNT_2_0003	6
GMR_16E03_AE_01_UAS_TNT_2_0003	7	2.45E-19
GMR_16E07_AE_01_UAS_TNT_2_0003	1	7.54E-11
GMR_16E07_AE_01_UAS_TNT_2_0003	2	8.20E-02
GMR_16E07_AE_01_UAS_TNT_2_0003	3	1.11E-01
GMR_16E07_AE_01_UAS_TNT_2_0003	4	1.33E-01
GMR_16E07_AE_01_UAS_TNT_2_0003	5	1.35E-01
GMR_16E07_AE_01_UAS_TNT_2_0003	6
GMR_16E07_AE_01_UAS_TNT_2_0003	7	9.52E-05
GMR_16E12_AE_01_UAS_TNT_2_0003	1	3.29E-02
GMR_16E12_AE_01_UAS_TNT_2_0003	2	1.33E-01
GMR_16E12_AE_01_UAS_TNT_2_0003	3	1.12E-01
GMR_16E12_AE_01_UAS_TNT_2_0003	4	1.07E-01
GMR_16E12_AE_01_UAS_TNT_2_0003	5	2.93E-02
GMR_16E12_AE_01_UAS_TNT_2_0003	6
GMR_16E12_AE_01_UAS_TNT_2_0003	7	3.24E-02
GMR_16F06_AE_01_UAS_TNT_2_0003	1	3.28E-06
GMR_16F06_AE_01_UAS_TNT_2_0003	2	3.78E-02
GMR_16F06_AE_01_UAS_TNT_2_0003	3	9.83E-02
GMR_16F06_AE_01_UAS_TNT_2_0003	4	1.35E-01
GMR_16F06_AE_01_UAS_TNT_2_0003	5	4.15E-02
GMR_16F06_AE_01_UAS_TNT_2_0003	6
GMR_16F06_AE_01_UAS_TNT_2_0003	7	1.35E-01
GMR_16G10_AE_01_UAS_TNT_2_0003	1	3.51E-02
GMR_16G10_AE_01_UAS_TNT_2_0003	2	4.82E-02
GMR_16G10_AE_01_UAS_TNT_2_0003	3	1.31E-01
GMR_16G10_AE_01_UAS_TNT_2_0003	4	5.72E-02
GMR_16G10_AE_01_UAS_TNT_2_0003	5	1.28E-01
GMR_16G10_AE_01_UAS_TNT_2_0003	6
GMR_16G10_AE_01_UAS_TNT_2_0003	7	1.21E-01
GMR_17A03_AE_01_UAS_TNT_2_0003	1	1.88E-02
GMR_17A03_AE_01_UAS_TNT_2_0003	2	7.15E-03
GMR_17A03_AE_01_UAS_TNT_2_0003	3	8.33E-03
GMR_17A03_AE_01_UAS_TNT_2_0003	4	7.06E-02
GMR_17A03_AE_01_UAS_TNT_2_0003	5	1.23E-01
GMR_17A03_AE_01_UAS_TNT_2_0003	6
GMR_17A03_AE_01_UAS_TNT_2_0003	7	8.42E-05
GMR_17A11_AE_01_UAS_TNT_2_0003	1	3.13E-05
GMR_17A11_AE_01_UAS_TNT_2_0003	2	2.50E-02
GMR_17A11_AE_01_UAS_TNT_2_0003	3	1.11E-01
GMR_17A11_AE_01_UAS_TNT_2_0003	4	1.04E-01
GMR_17A11_AE_01_UAS_TNT_2_0003	5	9.96E-02
GMR_17A11_AE_01_UAS_TNT_2_0003	6
GMR_17A11_AE_01_UAS_TNT_2_0003	7	5.41E-03
GMR_17B10_AE_01_UAS_TNT_2_0003	1	2.98E-44
GMR_17B10_AE_01_UAS_TNT_2_0003	2	4.29E-20
GMR_17B10_AE_01_UAS_TNT_2_0003	3	4.56E-02
GMR_17B10_AE_01_UAS_TNT_2_0003	4	1.11E-01
GMR_17B10_AE_01_UAS_TNT_2_0003	5	3.80E-02
GMR_17B10_AE_01_UAS_TNT_2_0003	6
GMR_17B10_AE_01_UAS_TNT_2_0003	7	4.77E-11
GMR_17B12_AE_01_UAS_TNT_2_0003	1	2.54E-25
GMR_17B12_AE_01_UAS_TNT_2_0003	2	4.86E-04
GMR_17B12_AE_01_UAS_TNT_2_0003	3	1.25E-01
GMR_17B12_AE_01_UAS_TNT_2_0003	4	1.35E-01
GMR_17B12_AE_01_UAS_TNT_2_0003	5	5.97E-02
GMR_17B12_AE_01_UAS_TNT_2_0003	6
GMR_17B12_AE_01_UAS_TNT_2_0003	7	8.75E-03
GMR_17C02_AE_01_UAS_TNT_2_0003	1	8.51E-02
GMR_17C02_AE_01_UAS_TNT_2_0003	2	1.28E-01
GMR_17C02_AE_01_UAS_TNT_2_0003	3	7.57E-02
GMR_17C02_AE_01_UAS_TNT_2_0003	4	1.32E-01
GMR_17C02_AE_01_UAS_TNT_2_0003	5	1.29E-01
GMR_17C02_AE_01_UAS_TNT_2_0003	6
GMR_17C02_AE_01_UAS_TNT_2_0003	7	3.76E-02
GMR_17C10_AE_01_UAS_TNT_2_0003	1	2.29E-02
GMR_17C10_AE_01_UAS_TNT_2_0003	2	2.48E-07
GMR_17C10_AE_01_UAS_TNT_2_0003	3	9.87E-03
GMR_17C10_AE_01_UAS_TNT_2_0003	4	1.25E-01
GMR_17C10_AE_01_UAS_TNT_2_0003	5	9.77E-02
GMR_17C10_AE_01_UAS_TNT_2_0003	6
GMR_17C10_AE_01_UAS_TNT_2_0003	7	3.68E-02
GMR_17F01_AE_01_UAS_TNT_2_0003	1	8.67E-02
GMR_17F01_AE_01_UAS_TNT_2_0003	2	5.64E-02
GMR_17F01_AE_01_UAS_TNT_2_0003	3	4.81E-02
GMR_17F01_AE_01_UAS_TNT_2_0003	4	4.90E-02
GMR_17F01_AE_01_UAS_TNT_2_0003	5	8.91E-02
GMR_17F01_AE_01_UAS_TNT_2_0003	6
GMR_17F01_AE_01_UAS_TNT_2_0003	7	5.88E-02
GMR_17F10_AE_01_UAS_TNT_2_0003	1	3.99E-37
GMR_17F10_AE_01_UAS_TNT_2_0003	2	1.52E-27
GMR_17F10_AE_01_UAS_TNT_2_0003	3	4.34E-02
GMR_17F10_AE_01_UAS_TNT_2_0003	4	1.28E-01
GMR_17F10_AE_01_UAS_TNT_2_0003	5	7.94E-02
GMR_17F10_AE_01_UAS_TNT_2_0003	6
GMR_17F10_AE_01_UAS_TNT_2_0003	7	1.73E-16
GMR_17G06_AE_01_UAS_TNT_2_0003	1	9.14E-15
GMR_17G06_AE_01_UAS_TNT_2_0003	2	2.43E-02
GMR_17G06_AE_01_UAS_TNT_2_0003	3	1.28E-01
GMR_17G06_AE_01_UAS_TNT_2_0003	4	4.20E-02
GMR_17G06_AE_01_UAS_TNT_2_0003	5	1.20E-01
GMR_17G06_AE_01_UAS_TNT_2_0003	6
GMR_17G06_AE_01_UAS_TNT_2_0003	7	6.37E-08
GMR_18A10_AE_01_UAS_TNT_2_0003	1	8.28E-04
GMR_18A10_AE_01_UAS_TNT_2_0003	2	1.17E-01
GMR_18A10_AE_01_UAS_TNT_2_0003	3	5.86E-02
GMR_18A10_AE_01_UAS_TNT_2_0003	4	3.52E-02
GMR_18A10_AE_01_UAS_TNT_2_0003	5	4.36E-02
GMR_18A10_AE_01_UAS_TNT_2_0003	6
GMR_18A10_AE_01_UAS_TNT_2_0003	7	9.58E-02
GMR_18B11_AE_01_UAS_TNT_2_0003	1	1.13E-01
GMR_18B11_AE_01_UAS_TNT_2_0003	2	8.55E-02
GMR_18B11_AE_01_UAS_TNT_2_0003	3	1.05E-01
GMR_18B11_AE_01_UAS_TNT_2_0003	4	5.06E-02
GMR_18B11_AE_01_UAS_TNT_2_0003	5	1.26E-01
GMR_18B11_AE_01_UAS_TNT_2_0003	6
GMR_18B11_AE_01_UAS_TNT_2_0003	7	9.79E-04
GMR_18D09_AE_01_UAS_TNT_2_0003	1	8.91E-12
GMR_18D09_AE_01_UAS_TNT_2_0003	2	2.17E-03
GMR_18D09_AE_01_UAS_TNT_2_0003	3	1.52E-02
GMR_18D09_AE_01_UAS_TNT_2_0003	4	5.51E-02
GMR_18D09_AE_01_UAS_TNT_2_0003	5	1.34E-01
GMR_18D09_AE_01_UAS_TNT_2_0003	6
GMR_18D09_AE_01_UAS_TNT_2_0003	7	2.09E-07
GMR_18E11_AE_01_UAS_TNT_2_0003	1	4.78E-08
GMR_18E11_AE_01_UAS_TNT_2_0003	2	9.28E-02
GMR_18E11_AE_01_UAS_TNT_2_0003	3	1.35E-01
GMR_18E11_AE_01_UAS_TNT_2_0003	4	1.26E-01
GMR_18E11_AE_01_UAS_TNT_2_0003	5	1.10E-01
GMR_18E11_AE_01_UAS_TNT_2_0003	6
GMR_18E11_AE_01_UAS_TNT_2_0003	7	1.10E-04
GMR_18E12_AE_01_UAS_TNT_2_0003	1	1.36E-04
GMR_18E12_AE_01_UAS_TNT_2_0003	2	4.48E-02
GMR_18E12_AE_01_UAS_TNT_2_0003	3	8.44E-02
GMR_18E12_AE_01_UAS_TNT_2_0003	4	1.21E-01
GMR_18E12_AE_01_UAS_TNT_2_0003	5	1.35E-01
GMR_18E12_AE_01_UAS_TNT_2_0003	6
GMR_18E12_AE_01_UAS_TNT_2_0003	7	1.08E-01
GMR_18F10_AE_01_UAS_TNT_2_0003	1	9.42E-02
GMR_18F10_AE_01_UAS_TNT_2_0003	2	8.56E-02
GMR_18F10_AE_01_UAS_TNT_2_0003	3	1.19E-01
GMR_18F10_AE_01_UAS_TNT_2_0003	4	6.89E-02
GMR_18F10_AE_01_UAS_TNT_2_0003	5	1.28E-01
GMR_18F10_AE_01_UAS_TNT_2_0003	6
GMR_18F10_AE_01_UAS_TNT_2_0003	7	9.89E-02
GMR_18G08_AE_01_UAS_TNT_2_0003	1	7.38E-09
GMR_18G08_AE_01_UAS_TNT_2_0003	2	1.53E-02
GMR_18G08_AE_01_UAS_TNT_2_0003	3	8.43E-02
GMR_18G08_AE_01_UAS_TNT_2_0003	4	1.33E-01
GMR_18G08_AE_01_UAS_TNT_2_0003	5	1.32E-01
GMR_18G08_AE_01_UAS_TNT_2_0003	6
GMR_18G08_AE_01_UAS_TNT_2_0003	7	1.16E-02
GMR_18H11_AE_01_UAS_TNT_2_0003	1	7.86E-02
GMR_18H11_AE_01_UAS_TNT_2_0003	2	1.16E-01
GMR_18H11_AE_01_UAS_TNT_2_0003	3	9.82E-02
GMR_18H11_AE_01_UAS_TNT_2_0003	4	1.35E-01
GMR_18H11_AE_01_UAS_TNT_2_0003	5	1.35E-01
GMR_18H11_AE_01_UAS_TNT_2_0003	6
GMR_18H11_AE_01_UAS_TNT_2_0003	7	9.42E-02
GMR_19E04_AE_01_UAS_TNT_2_0003	1	7.56E-02
GMR_19E04_AE_01_UAS_TNT_2_0003	2	9.93E-02
GMR_19E04_AE_01_UAS_TNT_2_0003	3	1.26E-01
GMR_19E04_AE_01_UAS_TNT_2_0003	4	1.31E-01
GMR_19E04_AE_01_UAS_TNT_2_0003	5	2.65E-02
GMR_19E04_AE_01_UAS_TNT_2_0003	6
GMR_19E04_AE_01_UAS_TNT_2_0003	7	3.85E-02
GMR_19E12_AE_01_UAS_TNT_2_0003	1	8.96E-02
GMR_19E12_AE_01_UAS_TNT_2_0003	2	6.92E-02
GMR_19E12_AE_01_UAS_TNT_2_0003	3	2.06E-02
GMR_19E12_AE_01_UAS_TNT_2_0003	4	8.22E-02
GMR_19E12_AE_01_UAS_TNT_2_0003	5	3.32E-02
GMR_19E12_AE_01_UAS_TNT_2_0003	6
GMR_19E12_AE_01_UAS_TNT_2_0003	7	3.59E-04
GMR_19F06_AE_01_UAS_TNT_2_0003	1	8.20E-12
GMR_19F06_AE_01_UAS_TNT_2_0003	2	8.11E-03
GMR_19F06_AE_01_UAS_TNT_2_0003	3	3.63E-02
GMR_19F06_AE_01_UAS_TNT_2_0003	4	4.72E-02
GMR_19F06_AE_01_UAS_TNT_2_0003	5	1.34E-01
GMR_19F06_AE_01_UAS_TNT_2_0003	6
GMR_19F06_AE_01_UAS_TNT_2_0003	7	5.70E-03
GMR_19F12_AE_01_UAS_TNT_2_0003	1	1.51E-04
GMR_19F12_AE_01_UAS_TNT_2_0003	2	1.83E-03
GMR_19F12_AE_01_UAS_TNT_2_0003	3	1.32E-01
GMR_19F12_AE_01_UAS_TNT_2_0003	4	1.35E-01
GMR_19F12_AE_01_UAS_TNT_2_0003	5	1.25E-01
GMR_19F12_AE_01_UAS_TNT_2_0003	6
GMR_19F12_AE_01_UAS_TNT_2_0003	7	3.14E-02
GMR_19G03_AE_01_UAS_TNT_2_0003	1	3.67E-05
GMR_19G03_AE_01_UAS_TNT_2_0003	2	1.11E-01
GMR_19G03_AE_01_UAS_TNT_2_0003	3	7.35E-02
GMR_19G03_AE_01_UAS_TNT_2_0003	4	1.35E-01
GMR_19G03_AE_01_UAS_TNT_2_0003	5	1.34E-01
GMR_19G03_AE_01_UAS_TNT_2_0003	6
GMR_19G03_AE_01_UAS_TNT_2_0003	7	9.36E-03
GMR_19H06_AE_01_UAS_TNT_2_0003	1	5.55E-03
GMR_19H06_AE_01_UAS_TNT_2_0003	2	3.86E-02
GMR_19H06_AE_01_UAS_TNT_2_0003	3	4.77E-02
GMR_19H06_AE_01_UAS_TNT_2_0003	4	1.23E-01
GMR_19H06_AE_01_UAS_TNT_2_0003	5	1.34E-01
GMR_19H06_AE_01_UAS_TNT_2_0003	6
GMR_19H06_AE_01_UAS_TNT_2_0003	7	1.34E-02
GMR_20A06_AE_01_UAS_TNT_2_0003	1	4.84E-02
GMR_20A06_AE_01_UAS_TNT_2_0003	2	1.11E-01
GMR_20A06_AE_01_UAS_TNT_2_0003	3	2.88E-02
GMR_20A06_AE_01_UAS_TNT_2_0003	4	1.35E-01
GMR_20A06_AE_01_UAS_TNT_2_0003	5	1.08E-01
GMR_20A06_AE_01_UAS_TNT_2_0003	6
GMR_20A06_AE_01_UAS_TNT_2_0003	7	1.07E-03
GMR_20C06_AE_01_UAS_TNT_2_0003	1	2.69E-08
GMR_20C06_AE_01_UAS_TNT_2_0003	2	2.19E-11
GMR_20C06_AE_01_UAS_TNT_2_0003	3	1.41E-06
GMR_20C06_AE_01_UAS_TNT_2_0003	4	8.42E-03
GMR_20C06_AE_01_UAS_TNT_2_0003	5	8.71E-02
GMR_20C06_AE_01_UAS_TNT_2_0003	6
GMR_20C06_AE_01_UAS_TNT_2_0003	7	5.36E-02
GMR_20C08_AE_01_UAS_TNT_2_0003	1	2.39E-04
GMR_20C08_AE_01_UAS_TNT_2_0003	2	1.30E-01
GMR_20C08_AE_01_UAS_TNT_2_0003	3	4.09E-02
GMR_20C08_AE_01_UAS_TNT_2_0003	4	3.64E-02
GMR_20C08_AE_01_UAS_TNT_2_0003	5	5.39E-02
GMR_20C08_AE_01_UAS_TNT_2_0003	6
GMR_20C08_AE_01_UAS_TNT_2_0003	7	1.35E-01
GMR_20D06_AE_01_UAS_TNT_2_0003	1	1.47E-08
GMR_20D06_AE_01_UAS_TNT_2_0003	2	1.30E-04
GMR_20D06_AE_01_UAS_TNT_2_0003	3	4.76E-02
GMR_20D06_AE_01_UAS_TNT_2_0003	4	1.35E-01
GMR_20D06_AE_01_UAS_TNT_2_0003	5	5.57E-02
GMR_20D06_AE_01_UAS_TNT_2_0003	6
GMR_20D06_AE_01_UAS_TNT_2_0003	7	4.10E-02
GMR_20E02_AE_01_UAS_TNT_2_0003	1	6.90E-06
GMR_20E02_AE_01_UAS_TNT_2_0003	2	3.73E-02
GMR_20E02_AE_01_UAS_TNT_2_0003	3	8.67E-02
GMR_20E02_AE_01_UAS_TNT_2_0003	4	3.35E-02
GMR_20E02_AE_01_UAS_TNT_2_0003	5	1.02E-01
GMR_20E02_AE_01_UAS_TNT_2_0003	6
GMR_20E02_AE_01_UAS_TNT_2_0003	7	1.07E-04
GMR_20F11_AE_01_UAS_TNT_2_0003	1	4.89E-05
GMR_20F11_AE_01_UAS_TNT_2_0003	2	7.35E-02
GMR_20F11_AE_01_UAS_TNT_2_0003	3	1.33E-01
GMR_20F11_AE_01_UAS_TNT_2_0003	4	5.45E-02
GMR_20F11_AE_01_UAS_TNT_2_0003	5	3.76E-02
GMR_20F11_AE_01_UAS_TNT_2_0003	6
GMR_20F11_AE_01_UAS_TNT_2_0003	7	7.12E-03
GMR_20G01_AE_01_UAS_TNT_2_0003	1	1.14E-02
GMR_20G01_AE_01_UAS_TNT_2_0003	2	8.54E-02
GMR_20G01_AE_01_UAS_TNT_2_0003	3	8.81E-02
GMR_20G01_AE_01_UAS_TNT_2_0003	4	1.30E-01
GMR_20G01_AE_01_UAS_TNT_2_0003	5	9.72E-02
GMR_20G01_AE_01_UAS_TNT_2_0003	6
GMR_20G01_AE_01_UAS_TNT_2_0003	7	1.33E-01
GMR_20G04_AE_01_UAS_TNT_2_0003	1	5.70E-06
GMR_20G04_AE_01_UAS_TNT_2_0003	2	1.30E-01
GMR_20G04_AE_01_UAS_TNT_2_0003	3	7.35E-02
GMR_20G04_AE_01_UAS_TNT_2_0003	4	7.90E-02
GMR_20G04_AE_01_UAS_TNT_2_0003	5	6.48E-02
GMR_20G04_AE_01_UAS_TNT_2_0003	6
GMR_20G04_AE_01_UAS_TNT_2_0003	7	8.44E-03
GMR_20G06_AE_01_UAS_TNT_2_0003	1	1.27E-01
GMR_20G06_AE_01_UAS_TNT_2_0003	2	1.09E-01
GMR_20G06_AE_01_UAS_TNT_2_0003	3	4.15E-02
GMR_20G06_AE_01_UAS_TNT_2_0003	4	7.20E-02
GMR_20G06_AE_01_UAS_TNT_2_0003	5	9.30E-02
GMR_20G06_AE_01_UAS_TNT_2_0003	6
GMR_20G06_AE_01_UAS_TNT_2_0003	7	1.07E-01
GMR_20G07_AE_01_UAS_TNT_2_0003	1	1.61E-02
GMR_20G07_AE_01_UAS_TNT_2_0003	2	7.04E-02
GMR_20G07_AE_01_UAS_TNT_2_0003	3	3.95E-02
GMR_20G07_AE_01_UAS_TNT_2_0003	4	1.35E-01
GMR_20G07_AE_01_UAS_TNT_2_0003	5	6.69E-03
GMR_20G07_AE_01_UAS_TNT_2_0003	6
GMR_20G07_AE_01_UAS_TNT_2_0003	7	4.88E-02
GMR_20H08_AE_01_UAS_TNT_2_0003	1	7.61E-06
GMR_20H08_AE_01_UAS_TNT_2_0003	2	1.15E-01
GMR_20H08_AE_01_UAS_TNT_2_0003	3	4.71E-02
GMR_20H08_AE_01_UAS_TNT_2_0003	4	1.31E-01
GMR_20H08_AE_01_UAS_TNT_2_0003	5	1.02E-01
GMR_20H08_AE_01_UAS_TNT_2_0003	6
GMR_20H08_AE_01_UAS_TNT_2_0003	7	8.58E-02
GMR_21A03_AE_01_UAS_TNT_2_0003	1	9.75E-02
GMR_21A03_AE_01_UAS_TNT_2_0003	2	1.30E-01
GMR_21A03_AE_01_UAS_TNT_2_0003	3	8.85E-02
GMR_21A03_AE_01_UAS_TNT_2_0003	4	6.55E-03
GMR_21A03_AE_01_UAS_TNT_2_0003	5	1.33E-01
GMR_21A03_AE_01_UAS_TNT_2_0003	6
GMR_21A03_AE_01_UAS_TNT_2_0003	7	8.48E-02
GMR_21B02_AE_01_UAS_TNT_2_0003	1	6.85E-02
GMR_21B02_AE_01_UAS_TNT_2_0003	2	1.33E-01
GMR_21B02_AE_01_UAS_TNT_2_0003	3	1.32E-01
GMR_21B02_AE_01_UAS_TNT_2_0003	4	1.29E-01
GMR_21B02_AE_01_UAS_TNT_2_0003	5	6.69E-03
GMR_21B02_AE_01_UAS_TNT_2_0003	6
GMR_21B02_AE_01_UAS_TNT_2_0003	7	9.36E-02
GMR_21C12_AE_01_UAS_TNT_2_0003	1	5.33E-03
GMR_21C12_AE_01_UAS_TNT_2_0003	2	1.41E-03
GMR_21C12_AE_01_UAS_TNT_2_0003	3	1.11E-01
GMR_21C12_AE_01_UAS_TNT_2_0003	4	1.03E-01
GMR_21C12_AE_01_UAS_TNT_2_0003	5	4.11E-02
GMR_21C12_AE_01_UAS_TNT_2_0003	6
GMR_21C12_AE_01_UAS_TNT_2_0003	7	2.41E-04
GMR_21D05_AE_01_UAS_TNT_2_0003	1	4.27E-05
GMR_21D05_AE_01_UAS_TNT_2_0003	2	6.33E-02
GMR_21D05_AE_01_UAS_TNT_2_0003	3	4.84E-02
GMR_21D05_AE_01_UAS_TNT_2_0003	4	4.48E-03
GMR_21D05_AE_01_UAS_TNT_2_0003	5	1.34E-01
GMR_21D05_AE_01_UAS_TNT_2_0003	6
GMR_21D05_AE_01_UAS_TNT_2_0003	7	5.57E-02
GMR_21D09_AE_01_UAS_TNT_2_0003	1	5.33E-06
GMR_21D09_AE_01_UAS_TNT_2_0003	2	8.69E-02
GMR_21D09_AE_01_UAS_TNT_2_0003	3	3.36E-02
GMR_21D09_AE_01_UAS_TNT_2_0003	4	1.18E-02
GMR_21D09_AE_01_UAS_TNT_2_0003	5	8.86E-02
GMR_21D09_AE_01_UAS_TNT_2_0003	6
GMR_21D09_AE_01_UAS_TNT_2_0003	7	3.06E-03
GMR_21E09_AE_01_UAS_TNT_2_0003	1	1.52E-03
GMR_21E09_AE_01_UAS_TNT_2_0003	2	2.16E-03
GMR_21E09_AE_01_UAS_TNT_2_0003	3	1.32E-01
GMR_21E09_AE_01_UAS_TNT_2_0003	4	4.53E-02
GMR_21E09_AE_01_UAS_TNT_2_0003	5	4.71E-02
GMR_21E09_AE_01_UAS_TNT_2_0003	6
GMR_21E09_AE_01_UAS_TNT_2_0003	7	8.08E-02
GMR_21F09_AE_01_UAS_TNT_2_0003	1	6.69E-02
GMR_21F09_AE_01_UAS_TNT_2_0003	2	5.46E-02
GMR_21F09_AE_01_UAS_TNT_2_0003	3	4.77E-02
GMR_21F09_AE_01_UAS_TNT_2_0003	4	3.84E-02
GMR_21F09_AE_01_UAS_TNT_2_0003	5	5.96E-02
GMR_21F09_AE_01_UAS_TNT_2_0003	6
GMR_21F09_AE_01_UAS_TNT_2_0003	7	6.27E-02
GMR_21G04_AE_01_UAS_TNT_2_0003	1	8.02E-05
GMR_21G04_AE_01_UAS_TNT_2_0003	2	1.32E-01
GMR_21G04_AE_01_UAS_TNT_2_0003	3	1.09E-01
GMR_21G04_AE_01_UAS_TNT_2_0003	4	9.85E-02
GMR_21G04_AE_01_UAS_TNT_2_0003	5	6.48E-02
GMR_21G04_AE_01_UAS_TNT_2_0003	6
GMR_21G04_AE_01_UAS_TNT_2_0003	7	1.29E-01
GMR_22C06_AE_01_UAS_TNT_2_0003	1	8.20E-13
GMR_22C06_AE_01_UAS_TNT_2_0003	2	4.76E-03
GMR_22C06_AE_01_UAS_TNT_2_0003	3	1.24E-01
GMR_22C06_AE_01_UAS_TNT_2_0003	4	1.23E-01
GMR_22C06_AE_01_UAS_TNT_2_0003	5	1.35E-01
GMR_22C06_AE_01_UAS_TNT_2_0003	6
GMR_22C06_AE_01_UAS_TNT_2_0003	7	1.35E-03
GMR_22D04_AE_01_UAS_TNT_2_0003	1	2.91E-02
GMR_22D04_AE_01_UAS_TNT_2_0003	2	9.71E-02
GMR_22D04_AE_01_UAS_TNT_2_0003	3	1.30E-01
GMR_22D04_AE_01_UAS_TNT_2_0003	4	9.89E-02
GMR_22D04_AE_01_UAS_TNT_2_0003	5	9.76E-02
GMR_22D04_AE_01_UAS_TNT_2_0003	6
GMR_22D04_AE_01_UAS_TNT_2_0003	7	1.24E-01
GMR_22D08_AE_01_UAS_TNT_2_0003	1	2.05E-05
GMR_22D08_AE_01_UAS_TNT_2_0003	2	6.93E-02
GMR_22D08_AE_01_UAS_TNT_2_0003	3	1.33E-01
GMR_22D08_AE_01_UAS_TNT_2_0003	4	6.70E-02
GMR_22D08_AE_01_UAS_TNT_2_0003	5	1.32E-01
GMR_22D08_AE_01_UAS_TNT_2_0003	6
GMR_22D08_AE_01_UAS_TNT_2_0003	7	3.41E-04
GMR_22D11_AE_01_UAS_TNT_2_0003	1	1.30E-01
GMR_22D11_AE_01_UAS_TNT_2_0003	2	1.00E-03
GMR_22D11_AE_01_UAS_TNT_2_0003	3	1.31E-01
GMR_22D11_AE_01_UAS_TNT_2_0003	4	1.25E-01
GMR_22D11_AE_01_UAS_TNT_2_0003	5	7.35E-02
GMR_22D11_AE_01_UAS_TNT_2_0003	6	7.86E-02
GMR_22D11_AE_01_UAS_TNT_2_0003	7	1.29E-01
GMR_22E09_AE_01_UAS_TNT_2_0003	1	3.38E-02
GMR_22E09_AE_01_UAS_TNT_2_0003	2	1.33E-01
GMR_22E09_AE_01_UAS_TNT_2_0003	3	9.27E-02
GMR_22E09_AE_01_UAS_TNT_2_0003	4	1.15E-01
GMR_22E09_AE_01_UAS_TNT_2_0003	5	1.33E-01
GMR_22E09_AE_01_UAS_TNT_2_0003	6
GMR_22E09_AE_01_UAS_TNT_2_0003	7	5.10E-02
GMR_22G12_AE_01_UAS_TNT_2_0003	1	2.87E-18
GMR_22G12_AE_01_UAS_TNT_2_0003	2	4.79E-02
GMR_22G12_AE_01_UAS_TNT_2_0003	3	1.23E-01
GMR_22G12_AE_01_UAS_TNT_2_0003	4	8.03E-02
GMR_22G12_AE_01_UAS_TNT_2_0003	5	8.31E-02
GMR_22G12_AE_01_UAS_TNT_2_0003	6
GMR_22G12_AE_01_UAS_TNT_2_0003	7	1.14E-01
GMR_22H02_AE_01_UAS_TNT_2_0003	1	3.07E-06
GMR_22H02_AE_01_UAS_TNT_2_0003	2	3.45E-04
GMR_22H02_AE_01_UAS_TNT_2_0003	3	4.68E-02
GMR_22H02_AE_01_UAS_TNT_2_0003	4	1.30E-01
GMR_22H02_AE_01_UAS_TNT_2_0003	5	1.26E-01
GMR_22H02_AE_01_UAS_TNT_2_0003	6
GMR_22H02_AE_01_UAS_TNT_2_0003	7	2.89E-03
GMR_23A05_AE_01_UAS_TNT_2_0003	1	4.37E-06
GMR_23A05_AE_01_UAS_TNT_2_0003	2	8.50E-02
GMR_23A05_AE_01_UAS_TNT_2_0003	3	1.08E-01
GMR_23A05_AE_01_UAS_TNT_2_0003	4	9.18E-02
GMR_23A05_AE_01_UAS_TNT_2_0003	5	1.03E-01
GMR_23A05_AE_01_UAS_TNT_2_0003	6
GMR_23A05_AE_01_UAS_TNT_2_0003	7	2.99E-03
GMR_23D10_AE_01_UAS_TNT_2_0003	1	1.75E-11
GMR_23D10_AE_01_UAS_TNT_2_0003	2	1.14E-01
GMR_23D10_AE_01_UAS_TNT_2_0003	3	9.67E-02
GMR_23D10_AE_01_UAS_TNT_2_0003	4	4.77E-03
GMR_23D10_AE_01_UAS_TNT_2_0003	5	1.32E-01
GMR_23D10_AE_01_UAS_TNT_2_0003	6
GMR_23D10_AE_01_UAS_TNT_2_0003	7	1.09E-07
GMR_23E10_AE_01_UAS_TNT_2_0003	1	4.23E-02
GMR_23E10_AE_01_UAS_TNT_2_0003	2	1.30E-01
GMR_23E10_AE_01_UAS_TNT_2_0003	3	1.31E-01
GMR_23E10_AE_01_UAS_TNT_2_0003	4	7.22E-02
GMR_23E10_AE_01_UAS_TNT_2_0003	5	1.32E-01
GMR_23E10_AE_01_UAS_TNT_2_0003	6
GMR_23E10_AE_01_UAS_TNT_2_0003	7	1.07E-01
GMR_23F01_AE_01_UAS_TNT_2_0003	1	3.85E-03
GMR_23F01_AE_01_UAS_TNT_2_0003	2	9.29E-02
GMR_23F01_AE_01_UAS_TNT_2_0003	3
GMR_23F01_AE_01_UAS_TNT_2_0003	4	9.31E-02
GMR_23F01_AE_01_UAS_TNT_2_0003	5	1.33E-01
GMR_23F01_AE_01_UAS_TNT_2_0003	6
GMR_23F01_AE_01_UAS_TNT_2_0003	7	1.70E-02
GMR_23F06_AE_01_UAS_TNT_2_0003	1	1.10E-02
GMR_23F06_AE_01_UAS_TNT_2_0003	2	1.28E-01
GMR_23F06_AE_01_UAS_TNT_2_0003	3	8.49E-02
GMR_23F06_AE_01_UAS_TNT_2_0003	4	5.83E-02
GMR_23F06_AE_01_UAS_TNT_2_0003	5	1.32E-01
GMR_23F06_AE_01_UAS_TNT_2_0003	6
GMR_23F06_AE_01_UAS_TNT_2_0003	7	7.80E-02
GMR_23G02_AE_01_UAS_TNT_2_0003	1	2.38E-13
GMR_23G02_AE_01_UAS_TNT_2_0003	2	1.84E-08
GMR_23G02_AE_01_UAS_TNT_2_0003	3	1.35E-01
GMR_23G02_AE_01_UAS_TNT_2_0003	4	2.27E-02
GMR_23G02_AE_01_UAS_TNT_2_0003	5	1.35E-02
GMR_23G02_AE_01_UAS_TNT_2_0003	6
GMR_23G02_AE_01_UAS_TNT_2_0003	7	3.61E-03
GMR_23G11_AE_01_UAS_TNT_2_0003	1	1.00E-08
GMR_23G11_AE_01_UAS_TNT_2_0003	2	3.67E-02
GMR_23G11_AE_01_UAS_TNT_2_0003	3	1.03E-01
GMR_23G11_AE_01_UAS_TNT_2_0003	4	1.32E-01
GMR_23G11_AE_01_UAS_TNT_2_0003	5	1.27E-01
GMR_23G11_AE_01_UAS_TNT_2_0003	6
GMR_23G11_AE_01_UAS_TNT_2_0003	7	2.55E-04
GMR_24A10_AE_01_UAS_TNT_2_0003	1	2.45E-02
GMR_24A10_AE_01_UAS_TNT_2_0003	2	1.04E-01
GMR_24A10_AE_01_UAS_TNT_2_0003	3
GMR_24A10_AE_01_UAS_TNT_2_0003	4	1.19E-01
GMR_24A10_AE_01_UAS_TNT_2_0003	5	1.35E-01
GMR_24A10_AE_01_UAS_TNT_2_0003	6
GMR_24A10_AE_01_UAS_TNT_2_0003	7	1.70E-02
GMR_24F10_AE_01_UAS_TNT_2_0003	1	1.03E-02
GMR_24F10_AE_01_UAS_TNT_2_0003	2	1.31E-01
GMR_24F10_AE_01_UAS_TNT_2_0003	3	2.89E-02
GMR_24F10_AE_01_UAS_TNT_2_0003	4	1.30E-01
GMR_24F10_AE_01_UAS_TNT_2_0003	5	1.31E-01
GMR_24F10_AE_01_UAS_TNT_2_0003	6
GMR_24F10_AE_01_UAS_TNT_2_0003	7	1.23E-01
GMR_24G01_AE_01_UAS_TNT_2_0003	1	3.04E-03
GMR_24G01_AE_01_UAS_TNT_2_0003	2	1.34E-01
GMR_24G01_AE_01_UAS_TNT_2_0003	3	6.60E-02
GMR_24G01_AE_01_UAS_TNT_2_0003	4	1.32E-01
GMR_24G01_AE_01_UAS_TNT_2_0003	5	1.28E-01
GMR_24G01_AE_01_UAS_TNT_2_0003	6
GMR_24G01_AE_01_UAS_TNT_2_0003	7	1.35E-01
GMR_24G12_AE_01_UAS_TNT_2_0003	1	1.19E-13
GMR_24G12_AE_01_UAS_TNT_2_0003	2	5.01E-02
GMR_24G12_AE_01_UAS_TNT_2_0003	3	1.33E-01
GMR_24G12_AE_01_UAS_TNT_2_0003	4	1.13E-01
GMR_24G12_AE_01_UAS_TNT_2_0003	5	8.86E-02
GMR_24G12_AE_01_UAS_TNT_2_0003	6
GMR_24G12_AE_01_UAS_TNT_2_0003	7	4.83E-06
GMR_24H12_AE_01_UAS_TNT_2_0003	1	1.05E-01
GMR_24H12_AE_01_UAS_TNT_2_0003	2	1.01E-01
GMR_24H12_AE_01_UAS_TNT_2_0003	3	9.37E-02
GMR_24H12_AE_01_UAS_TNT_2_0003	4	7.73E-02
GMR_24H12_AE_01_UAS_TNT_2_0003	5	5.96E-02
GMR_24H12_AE_01_UAS_TNT_2_0003	6
GMR_24H12_AE_01_UAS_TNT_2_0003	7	1.08E-02
GMR_25A08_AE_01_UAS_TNT_2_0003	1	2.76E-02
GMR_25A08_AE_01_UAS_TNT_2_0003	2	1.34E-01
GMR_25A08_AE_01_UAS_TNT_2_0003	3	1.20E-01
GMR_25A08_AE_01_UAS_TNT_2_0003	4	7.78E-02
GMR_25A08_AE_01_UAS_TNT_2_0003	5	5.24E-02
GMR_25A08_AE_01_UAS_TNT_2_0003	6
GMR_25A08_AE_01_UAS_TNT_2_0003	7	1.22E-01
GMR_25B07_AE_01_UAS_TNT_2_0003	1	4.08E-02
GMR_25B07_AE_01_UAS_TNT_2_0003	2	6.37E-02
GMR_25B07_AE_01_UAS_TNT_2_0003	3	1.27E-01
GMR_25B07_AE_01_UAS_TNT_2_0003	4	1.01E-01
GMR_25B07_AE_01_UAS_TNT_2_0003	5	2.22E-02
GMR_25B07_AE_01_UAS_TNT_2_0003	6
GMR_25B07_AE_01_UAS_TNT_2_0003	7	4.59E-02
GMR_25D12_AE_01_UAS_TNT_2_0003	1	9.69E-03
GMR_25D12_AE_01_UAS_TNT_2_0003	2	3.34E-02
GMR_25D12_AE_01_UAS_TNT_2_0003	3	1.13E-01
GMR_25D12_AE_01_UAS_TNT_2_0003	4	1.25E-01
GMR_25D12_AE_01_UAS_TNT_2_0003	5	1.10E-01
GMR_25D12_AE_01_UAS_TNT_2_0003	6
GMR_25D12_AE_01_UAS_TNT_2_0003	7	8.20E-03
GMR_25E05_AE_01_UAS_TNT_2_0003	1	3.98E-12
GMR_25E05_AE_01_UAS_TNT_2_0003	2	2.94E-04
GMR_25E05_AE_01_UAS_TNT_2_0003	3	2.85E-02
GMR_25E05_AE_01_UAS_TNT_2_0003	4	8.76E-02
GMR_25E05_AE_01_UAS_TNT_2_0003	5	1.34E-01
GMR_25E05_AE_01_UAS_TNT_2_0003	6
GMR_25E05_AE_01_UAS_TNT_2_0003	7	6.11E-04
GMR_25F10_AE_01_UAS_TNT_2_0003	1	1.87E-03
GMR_25F10_AE_01_UAS_TNT_2_0003	2	1.35E-01
GMR_25F10_AE_01_UAS_TNT_2_0003	3	3.86E-02
GMR_25F10_AE_01_UAS_TNT_2_0003	4	1.03E-01
GMR_25F10_AE_01_UAS_TNT_2_0003	5	3.85E-02
GMR_25F10_AE_01_UAS_TNT_2_0003	6
GMR_25F10_AE_01_UAS_TNT_2_0003	7	1.25E-01
GMR_25G08_AE_01_UAS_TNT_2_0003	1	2.12E-03
GMR_25G08_AE_01_UAS_TNT_2_0003	2	1.35E-01
GMR_25G08_AE_01_UAS_TNT_2_0003	3	1.34E-01
GMR_25G08_AE_01_UAS_TNT_2_0003	4
GMR_25G08_AE_01_UAS_TNT_2_0003	5
GMR_25G08_AE_01_UAS_TNT_2_0003	6
GMR_25G08_AE_01_UAS_TNT_2_0003	7	1.14E-02
GMR_25H02_AE_01_UAS_TNT_2_0003	1	7.59E-06
GMR_25H02_AE_01_UAS_TNT_2_0003	2	3.58E-02
GMR_25H02_AE_01_UAS_TNT_2_0003	3	5.86E-02
GMR_25H02_AE_01_UAS_TNT_2_0003	4	2.89E-02
GMR_25H02_AE_01_UAS_TNT_2_0003	5	1.19E-01
GMR_25H02_AE_01_UAS_TNT_2_0003	6
GMR_25H02_AE_01_UAS_TNT_2_0003	7	3.97E-05
GMR_26A08_AE_01_UAS_TNT_2_0003	1	1.21E-07
GMR_26A08_AE_01_UAS_TNT_2_0003	2	1.12E-02
GMR_26A08_AE_01_UAS_TNT_2_0003	3	1.30E-01
GMR_26A08_AE_01_UAS_TNT_2_0003	4	9.06E-02
GMR_26A08_AE_01_UAS_TNT_2_0003	5	2.58E-02
GMR_26A08_AE_01_UAS_TNT_2_0003	6
GMR_26A08_AE_01_UAS_TNT_2_0003	7	1.84E-05
GMR_26D07_AE_01_UAS_TNT_2_0003	1	1.08E-02
GMR_26D07_AE_01_UAS_TNT_2_0003	2	9.86E-02
GMR_26D07_AE_01_UAS_TNT_2_0003	3	1.12E-01
GMR_26D07_AE_01_UAS_TNT_2_0003	4	1.29E-02
GMR_26D07_AE_01_UAS_TNT_2_0003	5	4.19E-02
GMR_26D07_AE_01_UAS_TNT_2_0003	6
GMR_26D07_AE_01_UAS_TNT_2_0003	7	7.14E-02
GMR_26D12_AE_01_UAS_TNT_2_0003	1	2.92E-02
GMR_26D12_AE_01_UAS_TNT_2_0003	2	1.34E-03
GMR_26D12_AE_01_UAS_TNT_2_0003	3	1.26E-01
GMR_26D12_AE_01_UAS_TNT_2_0003	4	2.01E-02
GMR_26D12_AE_01_UAS_TNT_2_0003	5	1.35E-01
GMR_26D12_AE_01_UAS_TNT_2_0003	6
GMR_26D12_AE_01_UAS_TNT_2_0003	7	1.54E-03
GMR_26F10_AE_01_UAS_TNT_2_0003	1	1.85E-02
GMR_26F10_AE_01_UAS_TNT_2_0003	2	5.86E-02
GMR_26F10_AE_01_UAS_TNT_2_0003	3	1.31E-01
GMR_26F10_AE_01_UAS_TNT_2_0003	4	1.16E-01
GMR_26F10_AE_01_UAS_TNT_2_0003	5	8.74E-02
GMR_26F10_AE_01_UAS_TNT_2_0003	6
GMR_26F10_AE_01_UAS_TNT_2_0003	7	9.26E-02
GMR_26H06_AE_01_UAS_TNT_2_0003	1	1.29E-01
GMR_26H06_AE_01_UAS_TNT_2_0003	2	4.74E-02
GMR_26H06_AE_01_UAS_TNT_2_0003	3	1.32E-01
GMR_26H06_AE_01_UAS_TNT_2_0003	4	1.19E-01
GMR_26H06_AE_01_UAS_TNT_2_0003	5	1.33E-01
GMR_26H06_AE_01_UAS_TNT_2_0003	6
GMR_26H06_AE_01_UAS_TNT_2_0003	7	1.67E-02
GMR_27A02_AE_01_UAS_TNT_2_0003	1	2.73E-03
GMR_27A02_AE_01_UAS_TNT_2_0003	2	2.34E-02
GMR_27A02_AE_01_UAS_TNT_2_0003	3	5.31E-02
GMR_27A02_AE_01_UAS_TNT_2_0003	4	5.17E-03
GMR_27A02_AE_01_UAS_TNT_2_0003	5	1.26E-01
GMR_27A02_AE_01_UAS_TNT_2_0003	6
GMR_27A02_AE_01_UAS_TNT_2_0003	7	1.32E-01
GMR_27B07_AE_01_UAS_TNT_2_0003	1	7.56E-05
GMR_27B07_AE_01_UAS_TNT_2_0003	2	6.56E-02
GMR_27B07_AE_01_UAS_TNT_2_0003	3	1.34E-01
GMR_27B07_AE_01_UAS_TNT_2_0003	4	3.90E-02
GMR_27B07_AE_01_UAS_TNT_2_0003	5	7.89E-02
GMR_27B07_AE_01_UAS_TNT_2_0003	6
GMR_27B07_AE_01_UAS_TNT_2_0003	7	3.09E-03
GMR_27B12_AE_01_UAS_TNT_2_0003	1	6.86E-06
GMR_27B12_AE_01_UAS_TNT_2_0003	2	9.81E-02
GMR_27B12_AE_01_UAS_TNT_2_0003	3	1.35E-01
GMR_27B12_AE_01_UAS_TNT_2_0003	4	1.06E-01
GMR_27B12_AE_01_UAS_TNT_2_0003	5	1.06E-01
GMR_27B12_AE_01_UAS_TNT_2_0003	6
GMR_27B12_AE_01_UAS_TNT_2_0003	7	2.71E-02
GMR_27C05_AE_01_UAS_TNT_2_0003	1	1.80E-07
GMR_27C05_AE_01_UAS_TNT_2_0003	2	2.03E-03
GMR_27C05_AE_01_UAS_TNT_2_0003	3	1.34E-01
GMR_27C05_AE_01_UAS_TNT_2_0003	4	1.25E-01
GMR_27C05_AE_01_UAS_TNT_2_0003	5	1.35E-01
GMR_27C05_AE_01_UAS_TNT_2_0003	6
GMR_27C05_AE_01_UAS_TNT_2_0003	7	4.23E-04
GMR_27D02_AE_01_UAS_TNT_2_0003	1	8.69E-02
GMR_27D02_AE_01_UAS_TNT_2_0003	2	6.02E-02
GMR_27D02_AE_01_UAS_TNT_2_0003	3	1.33E-01
GMR_27D02_AE_01_UAS_TNT_2_0003	4	1.18E-01
GMR_27D02_AE_01_UAS_TNT_2_0003	5	1.34E-01
GMR_27D02_AE_01_UAS_TNT_2_0003	6
GMR_27D02_AE_01_UAS_TNT_2_0003	7	1.24E-01
GMR_27D10_AE_01_UAS_TNT_2_0003	1	5.43E-02
GMR_27D10_AE_01_UAS_TNT_2_0003	2	3.28E-02
GMR_27D10_AE_01_UAS_TNT_2_0003	3	1.08E-01
GMR_27D10_AE_01_UAS_TNT_2_0003	4	1.34E-01
GMR_27D10_AE_01_UAS_TNT_2_0003	5	8.96E-02
GMR_27D10_AE_01_UAS_TNT_2_0003	6
GMR_27D10_AE_01_UAS_TNT_2_0003	7	7.25E-02
GMR_27H02_AE_01_UAS_TNT_2_0003	1	1.43E-03
GMR_27H02_AE_01_UAS_TNT_2_0003	2	8.37E-02
GMR_27H02_AE_01_UAS_TNT_2_0003	3	9.08E-02
GMR_27H02_AE_01_UAS_TNT_2_0003	4	8.86E-02
GMR_27H02_AE_01_UAS_TNT_2_0003	5	5.88E-02
GMR_27H02_AE_01_UAS_TNT_2_0003	6
GMR_27H02_AE_01_UAS_TNT_2_0003	7	1.15E-02
GMR_27H06_AE_01_UAS_TNT_2_0003	1	2.92E-02
GMR_27H06_AE_01_UAS_TNT_2_0003	2	1.22E-01
GMR_27H06_AE_01_UAS_TNT_2_0003	3	1.32E-01
GMR_27H06_AE_01_UAS_TNT_2_0003	4	2.46E-03
GMR_27H06_AE_01_UAS_TNT_2_0003	5	1.35E-01
GMR_27H06_AE_01_UAS_TNT_2_0003	6
GMR_27H06_AE_01_UAS_TNT_2_0003	7	8.10E-02
GMR_28A05_AE_01_UAS_TNT_2_0003	1	6.09E-03
GMR_28A05_AE_01_UAS_TNT_2_0003	2	1.36E-02
GMR_28A05_AE_01_UAS_TNT_2_0003	3	5.86E-02
GMR_28A05_AE_01_UAS_TNT_2_0003	4	2.22E-02
GMR_28A05_AE_01_UAS_TNT_2_0003	5	1.35E-01
GMR_28A05_AE_01_UAS_TNT_2_0003	6
GMR_28A05_AE_01_UAS_TNT_2_0003	7	7.40E-02
GMR_28E02_AE_01_UAS_TNT_2_0003	1	5.00E-06
GMR_28E02_AE_01_UAS_TNT_2_0003	2	2.65E-02
GMR_28E02_AE_01_UAS_TNT_2_0003	3	1.01E-01
GMR_28E02_AE_01_UAS_TNT_2_0003	4	1.24E-01
GMR_28E02_AE_01_UAS_TNT_2_0003	5	1.24E-01
GMR_28E02_AE_01_UAS_TNT_2_0003	6
GMR_28E02_AE_01_UAS_TNT_2_0003	7	2.79E-04
GMR_28E11_AE_01_UAS_TNT_2_0003	1	2.53E-04
GMR_28E11_AE_01_UAS_TNT_2_0003	2	1.52E-02
GMR_28E11_AE_01_UAS_TNT_2_0003	3	1.27E-01
GMR_28E11_AE_01_UAS_TNT_2_0003	4	2.27E-02
GMR_28E11_AE_01_UAS_TNT_2_0003	5	1.16E-01
GMR_28E11_AE_01_UAS_TNT_2_0003	6
GMR_28E11_AE_01_UAS_TNT_2_0003	7	6.77E-02
GMR_29B04_AE_01_UAS_TNT_2_0003	1	6.96E-02
GMR_29B04_AE_01_UAS_TNT_2_0003	2	1.35E-01
GMR_29B04_AE_01_UAS_TNT_2_0003	3	6.20E-02
GMR_29B04_AE_01_UAS_TNT_2_0003	4	2.98E-03
GMR_29B04_AE_01_UAS_TNT_2_0003	5	1.17E-01
GMR_29B04_AE_01_UAS_TNT_2_0003	6
GMR_29B04_AE_01_UAS_TNT_2_0003	7	1.31E-01
GMR_29C10_AE_01_UAS_TNT_2_0003	1	7.90E-02
GMR_29C10_AE_01_UAS_TNT_2_0003	2	3.18E-02
GMR_29C10_AE_01_UAS_TNT_2_0003	3	1.05E-01
GMR_29C10_AE_01_UAS_TNT_2_0003	4	1.34E-01
GMR_29C10_AE_01_UAS_TNT_2_0003	5	1.35E-02
GMR_29C10_AE_01_UAS_TNT_2_0003	6
GMR_29C10_AE_01_UAS_TNT_2_0003	7	9.91E-02
GMR_29D10_AE_01_UAS_TNT_2_0003	1	1.06E-01
GMR_29D10_AE_01_UAS_TNT_2_0003	2	1.26E-01
GMR_29D10_AE_01_UAS_TNT_2_0003	3	4.94E-02
GMR_29D10_AE_01_UAS_TNT_2_0003	4	1.24E-01
GMR_29D10_AE_01_UAS_TNT_2_0003	5	1.34E-01
GMR_29D10_AE_01_UAS_TNT_2_0003	6
GMR_29D10_AE_01_UAS_TNT_2_0003	7	6.90E-02
GMR_29D11_AE_01_UAS_TNT_2_0003	1	8.70E-05
GMR_29D11_AE_01_UAS_TNT_2_0003	2	4.19E-02
GMR_29D11_AE_01_UAS_TNT_2_0003	3	1.21E-01
GMR_29D11_AE_01_UAS_TNT_2_0003	4	1.12E-01
GMR_29D11_AE_01_UAS_TNT_2_0003	5	3.13E-02
GMR_29D11_AE_01_UAS_TNT_2_0003	6
GMR_29D11_AE_01_UAS_TNT_2_0003	7	1.70E-03
GMR_29E11_AE_01_UAS_TNT_2_0003	1	1.21E-01
GMR_29E11_AE_01_UAS_TNT_2_0003	2	8.11E-02
GMR_29E11_AE_01_UAS_TNT_2_0003	3	1.30E-01
GMR_29E11_AE_01_UAS_TNT_2_0003	4	1.34E-03
GMR_29E11_AE_01_UAS_TNT_2_0003	5	8.26E-02
GMR_29E11_AE_01_UAS_TNT_2_0003	6
GMR_29E11_AE_01_UAS_TNT_2_0003	7	5.48E-02
GMR_29G02_AE_01_UAS_TNT_2_0003	1	2.59E-03
GMR_29G02_AE_01_UAS_TNT_2_0003	2	6.40E-02
GMR_29G02_AE_01_UAS_TNT_2_0003	3	1.04E-01
GMR_29G02_AE_01_UAS_TNT_2_0003	4	1.30E-01
GMR_29G02_AE_01_UAS_TNT_2_0003	5	1.04E-01
GMR_29G02_AE_01_UAS_TNT_2_0003	6
GMR_29G02_AE_01_UAS_TNT_2_0003	7	6.96E-03
GMR_30A04_AE_01_UAS_TNT_2_0003	1	1.42E-02
GMR_30A04_AE_01_UAS_TNT_2_0003	2	1.27E-01
GMR_30A04_AE_01_UAS_TNT_2_0003	3	1.31E-01
GMR_30A04_AE_01_UAS_TNT_2_0003	4	5.91E-02
GMR_30A04_AE_01_UAS_TNT_2_0003	5	6.17E-02
GMR_30A04_AE_01_UAS_TNT_2_0003	6
GMR_30A04_AE_01_UAS_TNT_2_0003	7	1.19E-01
GMR_30A08_AE_01_UAS_TNT_2_0003	1	1.32E-01
GMR_30A08_AE_01_UAS_TNT_2_0003	2	9.77E-02
GMR_30A08_AE_01_UAS_TNT_2_0003	3	4.40E-02
GMR_30A08_AE_01_UAS_TNT_2_0003	4	3.89E-02
GMR_30A08_AE_01_UAS_TNT_2_0003	5	1.33E-01
GMR_30A08_AE_01_UAS_TNT_2_0003	6
GMR_30A08_AE_01_UAS_TNT_2_0003	7	8.28E-02
GMR_30A09_AE_01_UAS_TNT_2_0003	1	3.64E-07
GMR_30A09_AE_01_UAS_TNT_2_0003	2	1.55E-02
GMR_30A09_AE_01_UAS_TNT_2_0003	3	5.68E-02
GMR_30A09_AE_01_UAS_TNT_2_0003	4	7.00E-02
GMR_30A09_AE_01_UAS_TNT_2_0003	5	2.82E-02
GMR_30A09_AE_01_UAS_TNT_2_0003	6
GMR_30A09_AE_01_UAS_TNT_2_0003	7	5.02E-02
GMR_30B11_AE_01_UAS_TNT_2_0003	1	2.32E-04
GMR_30B11_AE_01_UAS_TNT_2_0003	2	2.73E-02
GMR_30B11_AE_01_UAS_TNT_2_0003	3	1.25E-01
GMR_30B11_AE_01_UAS_TNT_2_0003	4	8.64E-03
GMR_30B11_AE_01_UAS_TNT_2_0003	5	1.35E-01
GMR_30B11_AE_01_UAS_TNT_2_0003	6
GMR_30B11_AE_01_UAS_TNT_2_0003	7	4.13E-03
GMR_30D11_AE_01_UAS_TNT_2_0003	1	1.24E-01
GMR_30D11_AE_01_UAS_TNT_2_0003	2	1.10E-01
GMR_30D11_AE_01_UAS_TNT_2_0003	3	1.23E-01
GMR_30D11_AE_01_UAS_TNT_2_0003	4	6.26E-02
GMR_30D11_AE_01_UAS_TNT_2_0003	5	1.19E-01
GMR_30D11_AE_01_UAS_TNT_2_0003	6
GMR_30D11_AE_01_UAS_TNT_2_0003	7	2.89E-02
GMR_30E03_AE_01_UAS_TNT_2_0003	1	5.92E-05
GMR_30E03_AE_01_UAS_TNT_2_0003	2	1.44E-02
GMR_30E03_AE_01_UAS_TNT_2_0003	3	1.21E-01
GMR_30E03_AE_01_UAS_TNT_2_0003	4	1.34E-01
GMR_30E03_AE_01_UAS_TNT_2_0003	5	6.83E-02
GMR_30E03_AE_01_UAS_TNT_2_0003	6
GMR_30E03_AE_01_UAS_TNT_2_0003	7	1.18E-01
GMR_30E06_AE_01_UAS_TNT_2_0003	1	2.65E-03
GMR_30E06_AE_01_UAS_TNT_2_0003	2	1.34E-01
GMR_30E06_AE_01_UAS_TNT_2_0003	3	2.89E-02
GMR_30E06_AE_01_UAS_TNT_2_0003	4	2.35E-02
GMR_30E06_AE_01_UAS_TNT_2_0003	5	7.62E-02
GMR_30E06_AE_01_UAS_TNT_2_0003	6
GMR_30E06_AE_01_UAS_TNT_2_0003	7	1.24E-01
GMR_30E09_AE_01_UAS_TNT_2_0003	1	7.49E-02
GMR_30E09_AE_01_UAS_TNT_2_0003	2	4.07E-02
GMR_30E09_AE_01_UAS_TNT_2_0003	3	2.15E-02
GMR_30E09_AE_01_UAS_TNT_2_0003	4	9.32E-02
GMR_30E09_AE_01_UAS_TNT_2_0003	5	7.41E-02
GMR_30E09_AE_01_UAS_TNT_2_0003	6
GMR_30E09_AE_01_UAS_TNT_2_0003	7	1.25E-01
GMR_30H09_AE_01_UAS_TNT_2_0003	1	1.76E-57
GMR_30H09_AE_01_UAS_TNT_2_0003	2	8.52E-27
GMR_30H09_AE_01_UAS_TNT_2_0003	3	3.30E-05
GMR_30H09_AE_01_UAS_TNT_2_0003	4	1.03E-01
GMR_30H09_AE_01_UAS_TNT_2_0003	5	8.91E-02
GMR_30H09_AE_01_UAS_TNT_2_0003	6
GMR_30H09_AE_01_UAS_TNT_2_0003	7	1.92E-12
GMR_31A05_AE_01_UAS_TNT_2_0003	1	9.39E-03
GMR_31A05_AE_01_UAS_TNT_2_0003	2	6.68E-02
GMR_31A05_AE_01_UAS_TNT_2_0003	3	8.97E-02
GMR_31A05_AE_01_UAS_TNT_2_0003	4	9.00E-02
GMR_31A05_AE_01_UAS_TNT_2_0003	5	4.59E-02
GMR_31A05_AE_01_UAS_TNT_2_0003	6
GMR_31A05_AE_01_UAS_TNT_2_0003	7	4.04E-04
GMR_31B07_AE_01_UAS_TNT_2_0003	1	5.65E-06
GMR_31B07_AE_01_UAS_TNT_2_0003	2	7.06E-02
GMR_31B07_AE_01_UAS_TNT_2_0003	3
GMR_31B07_AE_01_UAS_TNT_2_0003	4	2.27E-02
GMR_31B07_AE_01_UAS_TNT_2_0003	5	1.33E-01
GMR_31B07_AE_01_UAS_TNT_2_0003	6
GMR_31B07_AE_01_UAS_TNT_2_0003	7	2.26E-02
GMR_31E06_AE_01_UAS_TNT_2_0003	1	1.80E-04
GMR_31E06_AE_01_UAS_TNT_2_0003	2	3.23E-02
GMR_31E06_AE_01_UAS_TNT_2_0003	3	1.14E-01
GMR_31E06_AE_01_UAS_TNT_2_0003	4	1.01E-02
GMR_31E06_AE_01_UAS_TNT_2_0003	5	8.68E-02
GMR_31E06_AE_01_UAS_TNT_2_0003	6
GMR_31E06_AE_01_UAS_TNT_2_0003	7	1.22E-03
GMR_31E11_AE_01_UAS_TNT_2_0003	1	3.20E-07
GMR_31E11_AE_01_UAS_TNT_2_0003	2	1.34E-01
GMR_31E11_AE_01_UAS_TNT_2_0003	3	1.17E-01
GMR_31E11_AE_01_UAS_TNT_2_0003	4	8.63E-04
GMR_31E11_AE_01_UAS_TNT_2_0003	5	7.10E-03
GMR_31E11_AE_01_UAS_TNT_2_0003	6
GMR_31E11_AE_01_UAS_TNT_2_0003	7	1.80E-04
GMR_31F03_AE_01_UAS_TNT_2_0003	1	5.60E-02
GMR_31F03_AE_01_UAS_TNT_2_0003	2	1.18E-01
GMR_31F03_AE_01_UAS_TNT_2_0003	3	1.33E-01
GMR_31F03_AE_01_UAS_TNT_2_0003	4	8.19E-02
GMR_31F03_AE_01_UAS_TNT_2_0003	5	9.18E-02
GMR_31F03_AE_01_UAS_TNT_2_0003	6
GMR_31F03_AE_01_UAS_TNT_2_0003	7	1.23E-01
GMR_31F10_AE_01_UAS_TNT_2_0003	1	3.05E-15
GMR_31F10_AE_01_UAS_TNT_2_0003	2	3.50E-02
GMR_31F10_AE_01_UAS_TNT_2_0003	3	1.27E-01
GMR_31F10_AE_01_UAS_TNT_2_0003	4	7.96E-02
GMR_31F10_AE_01_UAS_TNT_2_0003	5	1.31E-01
GMR_31F10_AE_01_UAS_TNT_2_0003	6
GMR_31F10_AE_01_UAS_TNT_2_0003	7	9.51E-02
GMR_31G02_AE_01_UAS_TNT_2_0003	1	4.63E-04
GMR_31G02_AE_01_UAS_TNT_2_0003	2	1.28E-01
GMR_31G02_AE_01_UAS_TNT_2_0003	3	1.30E-01
GMR_31G02_AE_01_UAS_TNT_2_0003	4	1.14E-01
GMR_31G02_AE_01_UAS_TNT_2_0003	5	5.24E-02
GMR_31G02_AE_01_UAS_TNT_2_0003	6
GMR_31G02_AE_01_UAS_TNT_2_0003	7	4.17E-02
GMR_31G11_AE_01_UAS_TNT_2_0003	1	1.29E-01
GMR_31G11_AE_01_UAS_TNT_2_0003	2	2.29E-02
GMR_31G11_AE_01_UAS_TNT_2_0003	3	1.35E-01
GMR_31G11_AE_01_UAS_TNT_2_0003	4	1.92E-02
GMR_31G11_AE_01_UAS_TNT_2_0003	5	8.39E-02
GMR_31G11_AE_01_UAS_TNT_2_0003	6
GMR_31G11_AE_01_UAS_TNT_2_0003	7	4.34E-02
GMR_31H12_AE_01_UAS_TNT_2_0003	1	1.93E-11
GMR_31H12_AE_01_UAS_TNT_2_0003	2	9.30E-03
GMR_31H12_AE_01_UAS_TNT_2_0003	3	1.19E-01
GMR_31H12_AE_01_UAS_TNT_2_0003	4	5.67E-02
GMR_31H12_AE_01_UAS_TNT_2_0003	5	1.19E-01
GMR_31H12_AE_01_UAS_TNT_2_0003	6
GMR_31H12_AE_01_UAS_TNT_2_0003	7	1.28E-05
GMR_32A04_AE_01_UAS_TNT_2_0003	1	6.41E-02
GMR_32A04_AE_01_UAS_TNT_2_0003	2	7.80E-04
GMR_32A04_AE_01_UAS_TNT_2_0003	3	1.35E-02
GMR_32A04_AE_01_UAS_TNT_2_0003	4	1.07E-01
GMR_32A04_AE_01_UAS_TNT_2_0003	5	1.25E-01
GMR_32A04_AE_01_UAS_TNT_2_0003	6
GMR_32A04_AE_01_UAS_TNT_2_0003	7	8.51E-03
GMR_32B12_AE_01_UAS_TNT_2_0003	1	2.53E-05
GMR_32B12_AE_01_UAS_TNT_2_0003	2	6.20E-02
GMR_32B12_AE_01_UAS_TNT_2_0003	3	3.91E-02
GMR_32B12_AE_01_UAS_TNT_2_0003	4	1.35E-01
GMR_32B12_AE_01_UAS_TNT_2_0003	5	1.33E-01
GMR_32B12_AE_01_UAS_TNT_2_0003	6
GMR_32B12_AE_01_UAS_TNT_2_0003	7	1.34E-01
GMR_32E03_AE_01_UAS_TNT_2_0003	1	2.95E-05
GMR_32E03_AE_01_UAS_TNT_2_0003	2	5.18E-02
GMR_32E03_AE_01_UAS_TNT_2_0003	3	8.88E-02
GMR_32E03_AE_01_UAS_TNT_2_0003	4	5.81E-02
GMR_32E03_AE_01_UAS_TNT_2_0003	5	1.00E-01
GMR_32E03_AE_01_UAS_TNT_2_0003	6
GMR_32E03_AE_01_UAS_TNT_2_0003	7	7.27E-02
GMR_32E04_AE_01_UAS_TNT_2_0003	1	7.30E-04
GMR_32E04_AE_01_UAS_TNT_2_0003	2	1.30E-01
GMR_32E04_AE_01_UAS_TNT_2_0003	3	1.08E-01
GMR_32E04_AE_01_UAS_TNT_2_0003	4	1.99E-02
GMR_32E04_AE_01_UAS_TNT_2_0003	5	8.31E-02
GMR_32E04_AE_01_UAS_TNT_2_0003	6
GMR_32E04_AE_01_UAS_TNT_2_0003	7	5.60E-03
GMR_32E05_AE_01_UAS_TNT_2_0003	1	7.09E-10
GMR_32E05_AE_01_UAS_TNT_2_0003	2	4.72E-02
GMR_32E05_AE_01_UAS_TNT_2_0003	3	7.25E-02
GMR_32E05_AE_01_UAS_TNT_2_0003	4	1.23E-01
GMR_32E05_AE_01_UAS_TNT_2_0003	5	1.27E-01
GMR_32E05_AE_01_UAS_TNT_2_0003	6
GMR_32E05_AE_01_UAS_TNT_2_0003	7	1.19E-02
GMR_32F07_AE_01_UAS_TNT_2_0003	1	8.03E-08
GMR_32F07_AE_01_UAS_TNT_2_0003	2	9.05E-02
GMR_32F07_AE_01_UAS_TNT_2_0003	3	1.13E-01
GMR_32F07_AE_01_UAS_TNT_2_0003	4	1.05E-01
GMR_32F07_AE_01_UAS_TNT_2_0003	5	1.06E-01
GMR_32F07_AE_01_UAS_TNT_2_0003	6
GMR_32F07_AE_01_UAS_TNT_2_0003	7	5.80E-02
GMR_32G08_AE_01_UAS_TNT_2_0003	1	7.69E-03
GMR_32G08_AE_01_UAS_TNT_2_0003	2	1.28E-01
GMR_32G08_AE_01_UAS_TNT_2_0003	3	1.34E-01
GMR_32G08_AE_01_UAS_TNT_2_0003	4	1.29E-01
GMR_32G08_AE_01_UAS_TNT_2_0003	5	1.81E-02
GMR_32G08_AE_01_UAS_TNT_2_0003	6
GMR_32G08_AE_01_UAS_TNT_2_0003	7	1.18E-01
GMR_32H08_AE_01_UAS_TNT_2_0003	1	1.01E-03
GMR_32H08_AE_01_UAS_TNT_2_0003	2	1.28E-01
GMR_32H08_AE_01_UAS_TNT_2_0003	3	1.23E-01
GMR_32H08_AE_01_UAS_TNT_2_0003	4	1.08E-01
GMR_32H08_AE_01_UAS_TNT_2_0003	5	9.18E-02
GMR_32H08_AE_01_UAS_TNT_2_0003	6
GMR_32H08_AE_01_UAS_TNT_2_0003	7	4.49E-02
GMR_33A07_AE_01_UAS_TNT_2_0003	1	1.09E-02
GMR_33A07_AE_01_UAS_TNT_2_0003	2	5.69E-02
GMR_33A07_AE_01_UAS_TNT_2_0003	3	1.28E-01
GMR_33A07_AE_01_UAS_TNT_2_0003	4	1.22E-01
GMR_33A07_AE_01_UAS_TNT_2_0003	5	1.29E-01
GMR_33A07_AE_01_UAS_TNT_2_0003	6
GMR_33A07_AE_01_UAS_TNT_2_0003	7	3.94E-02
GMR_33D04_AE_01_UAS_TNT_2_0003	1	1.40E-03
GMR_33D04_AE_01_UAS_TNT_2_0003	2	8.20E-02
GMR_33D04_AE_01_UAS_TNT_2_0003	3	1.31E-01
GMR_33D04_AE_01_UAS_TNT_2_0003	4	1.25E-01
GMR_33D04_AE_01_UAS_TNT_2_0003	5	1.33E-01
GMR_33D04_AE_01_UAS_TNT_2_0003	6
GMR_33D04_AE_01_UAS_TNT_2_0003	7	1.03E-03
GMR_33F10_AE_01_UAS_TNT_2_0003	1	2.38E-06
GMR_33F10_AE_01_UAS_TNT_2_0003	2	6.63E-04
GMR_33F10_AE_01_UAS_TNT_2_0003	3	1.30E-01
GMR_33F10_AE_01_UAS_TNT_2_0003	4	8.03E-02
GMR_33F10_AE_01_UAS_TNT_2_0003	5	8.31E-02
GMR_33F10_AE_01_UAS_TNT_2_0003	6
GMR_33F10_AE_01_UAS_TNT_2_0003	7	5.15E-03
GMR_33H12_AE_01_UAS_TNT_2_0003	1	8.96E-04
GMR_33H12_AE_01_UAS_TNT_2_0003	2	5.30E-02
GMR_33H12_AE_01_UAS_TNT_2_0003	3	1.65E-02
GMR_33H12_AE_01_UAS_TNT_2_0003	4	8.03E-02
GMR_33H12_AE_01_UAS_TNT_2_0003	5	5.24E-02
GMR_33H12_AE_01_UAS_TNT_2_0003	6
GMR_33H12_AE_01_UAS_TNT_2_0003	7	7.70E-02
GMR_34A10_AE_01_UAS_TNT_2_0003	1	3.88E-09
GMR_34A10_AE_01_UAS_TNT_2_0003	2	1.86E-03
GMR_34A10_AE_01_UAS_TNT_2_0003	3	1.22E-01
GMR_34A10_AE_01_UAS_TNT_2_0003	4	5.16E-02
GMR_34A10_AE_01_UAS_TNT_2_0003	5	6.65E-02
GMR_34A10_AE_01_UAS_TNT_2_0003	6
GMR_34A10_AE_01_UAS_TNT_2_0003	7	8.41E-03
GMR_34D08_AE_01_UAS_TNT_2_0003	1	1.35E-01
GMR_34D08_AE_01_UAS_TNT_2_0003	2	8.03E-03
GMR_34D08_AE_01_UAS_TNT_2_0003	3	1.31E-01
GMR_34D08_AE_01_UAS_TNT_2_0003	4	1.28E-01
GMR_34D08_AE_01_UAS_TNT_2_0003	5	9.18E-02
GMR_34D08_AE_01_UAS_TNT_2_0003	6
GMR_34D08_AE_01_UAS_TNT_2_0003	7	8.51E-02
GMR_34G01_AE_01_UAS_TNT_2_0003	1	6.09E-03
GMR_34G01_AE_01_UAS_TNT_2_0003	2	3.84E-03
GMR_34G01_AE_01_UAS_TNT_2_0003	3	9.37E-02
GMR_34G01_AE_01_UAS_TNT_2_0003	4	2.26E-02
GMR_34G01_AE_01_UAS_TNT_2_0003	5	3.93E-02
GMR_34G01_AE_01_UAS_TNT_2_0003	6
GMR_34G01_AE_01_UAS_TNT_2_0003	7	1.79E-03
GMR_34G06_AE_01_UAS_TNT_2_0003	1	9.15E-10
GMR_34G06_AE_01_UAS_TNT_2_0003	2	1.16E-02
GMR_34G06_AE_01_UAS_TNT_2_0003	3	8.97E-02
GMR_34G06_AE_01_UAS_TNT_2_0003	4	7.44E-02
GMR_34G06_AE_01_UAS_TNT_2_0003	5	4.67E-02
GMR_34G06_AE_01_UAS_TNT_2_0003	6
GMR_34G06_AE_01_UAS_TNT_2_0003	7	6.12E-02
GMR_34H04_AE_01_UAS_TNT_2_0003	1	4.09E-03
GMR_34H04_AE_01_UAS_TNT_2_0003	2	1.62E-02
GMR_34H04_AE_01_UAS_TNT_2_0003	3	1.35E-01
GMR_34H04_AE_01_UAS_TNT_2_0003	4	1.09E-01
GMR_34H04_AE_01_UAS_TNT_2_0003	5	8.38E-02
GMR_34H04_AE_01_UAS_TNT_2_0003	6
GMR_34H04_AE_01_UAS_TNT_2_0003	7	6.30E-04
GMR_35B09_AE_01_UAS_TNT_2_0003	1	9.29E-05
GMR_35B09_AE_01_UAS_TNT_2_0003	2	9.79E-04
GMR_35B09_AE_01_UAS_TNT_2_0003	3	1.34E-01
GMR_35B09_AE_01_UAS_TNT_2_0003	4	4.42E-05
GMR_35B09_AE_01_UAS_TNT_2_0003	5	6.74E-02
GMR_35B09_AE_01_UAS_TNT_2_0003	6
GMR_35B09_AE_01_UAS_TNT_2_0003	7	2.22E-03
GMR_35E02_AE_01_UAS_TNT_2_0003	1	1.34E-01
GMR_35E02_AE_01_UAS_TNT_2_0003	2	7.41E-02
GMR_35E02_AE_01_UAS_TNT_2_0003	3	6.11E-02
GMR_35E02_AE_01_UAS_TNT_2_0003	4	1.35E-01
GMR_35E02_AE_01_UAS_TNT_2_0003	5	5.66E-02
GMR_35E02_AE_01_UAS_TNT_2_0003	6
GMR_35E02_AE_01_UAS_TNT_2_0003	7	6.95E-04
GMR_35G04_AE_01_UAS_TNT_2_0003	1	4.34E-02
GMR_35G04_AE_01_UAS_TNT_2_0003	2	8.91E-02
GMR_35G04_AE_01_UAS_TNT_2_0003	3	9.29E-02
GMR_35G04_AE_01_UAS_TNT_2_0003	4	7.53E-02
GMR_35G04_AE_01_UAS_TNT_2_0003	5	3.93E-02
GMR_35G04_AE_01_UAS_TNT_2_0003	6
GMR_35G04_AE_01_UAS_TNT_2_0003	7	2.14E-02
GMR_36B02_AE_01_UAS_TNT_2_0003	1	1.21E-01
GMR_36B02_AE_01_UAS_TNT_2_0003	2	1.44E-02
GMR_36B02_AE_01_UAS_TNT_2_0003	3	4.63E-02
GMR_36B02_AE_01_UAS_TNT_2_0003	4	1.12E-01
GMR_36B02_AE_01_UAS_TNT_2_0003	5	1.06E-01
GMR_36B02_AE_01_UAS_TNT_2_0003	6
GMR_36B02_AE_01_UAS_TNT_2_0003	7	6.78E-04
GMR_36B03_AE_01_UAS_TNT_2_0003	1	2.56E-03
GMR_36B03_AE_01_UAS_TNT_2_0003	2	1.71E-03
GMR_36B03_AE_01_UAS_TNT_2_0003	3	1.35E-01
GMR_36B03_AE_01_UAS_TNT_2_0003	4	6.90E-02
GMR_36B03_AE_01_UAS_TNT_2_0003	5	4.85E-02
GMR_36B03_AE_01_UAS_TNT_2_0003	6
GMR_36B03_AE_01_UAS_TNT_2_0003	7	6.86E-02
GMR_36B06_AE_01_UAS_TNT_2_0003	1	5.19E-04
GMR_36B06_AE_01_UAS_TNT_2_0003	2	3.07E-04
GMR_36B06_AE_01_UAS_TNT_2_0003	3	7.50E-03
GMR_36B06_AE_01_UAS_TNT_2_0003	4	5.61E-05
GMR_36B06_AE_01_UAS_TNT_2_0003	5	1.33E-01
GMR_36B06_AE_01_UAS_TNT_2_0003	6
GMR_36B06_AE_01_UAS_TNT_2_0003	7	1.07E-07
GMR_36C01_AE_01_UAS_TNT_2_0003	1	2.73E-03
GMR_36C01_AE_01_UAS_TNT_2_0003	2	1.24E-01
GMR_36C01_AE_01_UAS_TNT_2_0003	3	4.87E-02
GMR_36C01_AE_01_UAS_TNT_2_0003	4	5.63E-02
GMR_36C01_AE_01_UAS_TNT_2_0003	5	7.49E-02
GMR_36C01_AE_01_UAS_TNT_2_0003	6
GMR_36C01_AE_01_UAS_TNT_2_0003	7	4.92E-02
GMR_36C12_AE_01_UAS_TNT_2_0003	1	1.93E-04
GMR_36C12_AE_01_UAS_TNT_2_0003	2	1.31E-01
GMR_36C12_AE_01_UAS_TNT_2_0003	3	8.97E-02
GMR_36C12_AE_01_UAS_TNT_2_0003	4	6.24E-02
GMR_36C12_AE_01_UAS_TNT_2_0003	5	1.18E-01
GMR_36C12_AE_01_UAS_TNT_2_0003	6
GMR_36C12_AE_01_UAS_TNT_2_0003	7	1.31E-01
GMR_36E08_AE_01_UAS_TNT_2_0003	1	2.57E-06
GMR_36E08_AE_01_UAS_TNT_2_0003	2	4.30E-07
GMR_36E08_AE_01_UAS_TNT_2_0003	3	8.45E-02
GMR_36E08_AE_01_UAS_TNT_2_0003	4	1.24E-01
GMR_36E08_AE_01_UAS_TNT_2_0003	5	1.34E-01
GMR_36E08_AE_01_UAS_TNT_2_0003	6
GMR_36E08_AE_01_UAS_TNT_2_0003	7	6.41E-03
GMR_36F08_AE_01_UAS_TNT_2_0003	1	1.06E-05
GMR_36F08_AE_01_UAS_TNT_2_0003	2	5.99E-02
GMR_36F08_AE_01_UAS_TNT_2_0003	3	6.75E-03
GMR_36F08_AE_01_UAS_TNT_2_0003	4	1.29E-01
GMR_36F08_AE_01_UAS_TNT_2_0003	5	1.01E-01
GMR_36F08_AE_01_UAS_TNT_2_0003	6
GMR_36F08_AE_01_UAS_TNT_2_0003	7	2.38E-02
GMR_36G02_AE_01_UAS_TNT_2_0003	1	1.86E-03
GMR_36G02_AE_01_UAS_TNT_2_0003	2	1.25E-01
GMR_36G02_AE_01_UAS_TNT_2_0003	3	3.91E-02
GMR_36G02_AE_01_UAS_TNT_2_0003	4	1.02E-01
GMR_36G02_AE_01_UAS_TNT_2_0003	5	1.66E-02
GMR_36G02_AE_01_UAS_TNT_2_0003	6
GMR_36G02_AE_01_UAS_TNT_2_0003	7	6.44E-02
GMR_36G04_AE_01_UAS_TNT_2_0003	1	1.66E-02
GMR_36G04_AE_01_UAS_TNT_2_0003	2	1.27E-01
GMR_36G04_AE_01_UAS_TNT_2_0003	3	3.86E-02
GMR_36G04_AE_01_UAS_TNT_2_0003	4	4.69E-02
GMR_36G04_AE_01_UAS_TNT_2_0003	5	9.87E-02
GMR_36G04_AE_01_UAS_TNT_2_0003	6
GMR_36G04_AE_01_UAS_TNT_2_0003	7	1.06E-01
GMR_36H01_AE_01_UAS_TNT_2_0003	1	5.86E-02
GMR_36H01_AE_01_UAS_TNT_2_0003	2	1.31E-01
GMR_36H01_AE_01_UAS_TNT_2_0003	3	5.45E-02
GMR_36H01_AE_01_UAS_TNT_2_0003	4	1.30E-01
GMR_36H01_AE_01_UAS_TNT_2_0003	5	1.33E-01
GMR_36H01_AE_01_UAS_TNT_2_0003	6
GMR_36H01_AE_01_UAS_TNT_2_0003	7	7.18E-02
GMR_36H03_AE_01_UAS_TNT_2_0003	1	2.97E-03
GMR_36H03_AE_01_UAS_TNT_2_0003	2	1.02E-01
GMR_36H03_AE_01_UAS_TNT_2_0003	3	1.30E-01
GMR_36H03_AE_01_UAS_TNT_2_0003	4	1.15E-01
GMR_36H03_AE_01_UAS_TNT_2_0003	5	4.15E-02
GMR_36H03_AE_01_UAS_TNT_2_0003	6
GMR_36H03_AE_01_UAS_TNT_2_0003	7	1.10E-02
GMR_36H06_AE_01_UAS_TNT_2_0003	1	4.62E-03
GMR_36H06_AE_01_UAS_TNT_2_0003	2	1.30E-01
GMR_36H06_AE_01_UAS_TNT_2_0003	3
GMR_36H06_AE_01_UAS_TNT_2_0003	4	1.33E-01
GMR_36H06_AE_01_UAS_TNT_2_0003	5	1.01E-01
GMR_36H06_AE_01_UAS_TNT_2_0003	6
GMR_36H06_AE_01_UAS_TNT_2_0003	7	4.22E-02
GMR_37A07_AE_01_UAS_TNT_2_0003	1	3.30E-04
GMR_37A07_AE_01_UAS_TNT_2_0003	2	1.22E-01
GMR_37A07_AE_01_UAS_TNT_2_0003	3	1.31E-01
GMR_37A07_AE_01_UAS_TNT_2_0003	4
GMR_37A07_AE_01_UAS_TNT_2_0003	5	1.26E-01
GMR_37A07_AE_01_UAS_TNT_2_0003	6
GMR_37A07_AE_01_UAS_TNT_2_0003	7	1.17E-01
GMR_37C07_AE_01_UAS_TNT_2_0003	1	1.68E-09
GMR_37C07_AE_01_UAS_TNT_2_0003	2	1.29E-01
GMR_37C07_AE_01_UAS_TNT_2_0003	3	1.15E-01
GMR_37C07_AE_01_UAS_TNT_2_0003	4	1.35E-01
GMR_37C07_AE_01_UAS_TNT_2_0003	5	1.14E-01
GMR_37C07_AE_01_UAS_TNT_2_0003	6
GMR_37C07_AE_01_UAS_TNT_2_0003	7	1.27E-01
GMR_37C09_AE_01_UAS_TNT_2_0003	1	8.67E-05
GMR_37C09_AE_01_UAS_TNT_2_0003	2	2.35E-03
GMR_37C09_AE_01_UAS_TNT_2_0003	3	2.06E-02
GMR_37C09_AE_01_UAS_TNT_2_0003	4	1.26E-01
GMR_37C09_AE_01_UAS_TNT_2_0003	5	1.32E-01
GMR_37C09_AE_01_UAS_TNT_2_0003	6
GMR_37C09_AE_01_UAS_TNT_2_0003	7	2.29E-04
GMR_37C11_AE_01_UAS_TNT_2_0003	1	3.69E-03
GMR_37C11_AE_01_UAS_TNT_2_0003	2	1.11E-01
GMR_37C11_AE_01_UAS_TNT_2_0003	3	7.35E-02
GMR_37C11_AE_01_UAS_TNT_2_0003	4	9.40E-02
GMR_37C11_AE_01_UAS_TNT_2_0003	5	1.06E-01
GMR_37C11_AE_01_UAS_TNT_2_0003	6
GMR_37C11_AE_01_UAS_TNT_2_0003	7	1.35E-01
GMR_37C12_AE_01_UAS_TNT_2_0003	1	1.31E-01
GMR_37C12_AE_01_UAS_TNT_2_0003	2	6.36E-02
GMR_37C12_AE_01_UAS_TNT_2_0003	3	1.35E-01
GMR_37C12_AE_01_UAS_TNT_2_0003	4	9.95E-02
GMR_37C12_AE_01_UAS_TNT_2_0003	5	3.32E-02
GMR_37C12_AE_01_UAS_TNT_2_0003	6
GMR_37C12_AE_01_UAS_TNT_2_0003	7	1.10E-01
GMR_37D06_AE_01_UAS_TNT_2_0003	1	1.65E-06
GMR_37D06_AE_01_UAS_TNT_2_0003	2	9.03E-03
GMR_37D06_AE_01_UAS_TNT_2_0003	3	2.06E-02
GMR_37D06_AE_01_UAS_TNT_2_0003	4	8.33E-02
GMR_37D06_AE_01_UAS_TNT_2_0003	5	7.39E-02
GMR_37D06_AE_01_UAS_TNT_2_0003	6
GMR_37D06_AE_01_UAS_TNT_2_0003	7	3.80E-02
GMR_37F01_AE_01_UAS_TNT_2_0003	1	2.40E-02
GMR_37F01_AE_01_UAS_TNT_2_0003	2	1.33E-01
GMR_37F01_AE_01_UAS_TNT_2_0003	3	2.89E-02
GMR_37F01_AE_01_UAS_TNT_2_0003	4	9.05E-02
GMR_37F01_AE_01_UAS_TNT_2_0003	5	1.26E-01
GMR_37F01_AE_01_UAS_TNT_2_0003	6
GMR_37F01_AE_01_UAS_TNT_2_0003	7	1.19E-01
GMR_37F03_AE_01_UAS_TNT_2_0003	1	4.37E-10
GMR_37F03_AE_01_UAS_TNT_2_0003	2	5.77E-05
GMR_37F03_AE_01_UAS_TNT_2_0003	3	1.32E-01
GMR_37F03_AE_01_UAS_TNT_2_0003	4	1.06E-01
GMR_37F03_AE_01_UAS_TNT_2_0003	5	1.15E-01
GMR_37F03_AE_01_UAS_TNT_2_0003	6
GMR_37F03_AE_01_UAS_TNT_2_0003	7	2.91E-05
GMR_37F04_AE_01_UAS_TNT_2_0003	1	1.29E-01
GMR_37F04_AE_01_UAS_TNT_2_0003	2	8.93E-02
GMR_37F04_AE_01_UAS_TNT_2_0003	3	1.31E-01
GMR_37F04_AE_01_UAS_TNT_2_0003	4	1.07E-01
GMR_37F04_AE_01_UAS_TNT_2_0003	5	1.35E-01
GMR_37F04_AE_01_UAS_TNT_2_0003	6
GMR_37F04_AE_01_UAS_TNT_2_0003	7	1.35E-01
GMR_37F06_AE_01_UAS_TNT_2_0003	1	9.08E-02
GMR_37F06_AE_01_UAS_TNT_2_0003	2	4.58E-02
GMR_37F06_AE_01_UAS_TNT_2_0003	3	1.14E-01
GMR_37F06_AE_01_UAS_TNT_2_0003	4	7.45E-02
GMR_37F06_AE_01_UAS_TNT_2_0003	5	1.32E-01
GMR_37F06_AE_01_UAS_TNT_2_0003	6
GMR_37F06_AE_01_UAS_TNT_2_0003	7	5.08E-02
GMR_37G08_AE_01_UAS_TNT_2_0003	1	4.23E-02
GMR_37G08_AE_01_UAS_TNT_2_0003	2	1.28E-01
GMR_37G08_AE_01_UAS_TNT_2_0003	3	1.11E-01
GMR_37G08_AE_01_UAS_TNT_2_0003	4	1.18E-01
GMR_37G08_AE_01_UAS_TNT_2_0003	5	7.35E-02
GMR_37G08_AE_01_UAS_TNT_2_0003	6
GMR_37G08_AE_01_UAS_TNT_2_0003	7	6.10E-02
GMR_38A07_AE_01_UAS_TNT_2_0003	1	1.97E-06
GMR_38A07_AE_01_UAS_TNT_2_0003	2	4.00E-02
GMR_38A07_AE_01_UAS_TNT_2_0003	3	5.86E-02
GMR_38A07_AE_01_UAS_TNT_2_0003	4	1.34E-01
GMR_38A07_AE_01_UAS_TNT_2_0003	5	8.56E-02
GMR_38A07_AE_01_UAS_TNT_2_0003	6
GMR_38A07_AE_01_UAS_TNT_2_0003	7	7.14E-02
GMR_38A10_AE_01_UAS_TNT_2_0003	1	5.28E-10
GMR_38A10_AE_01_UAS_TNT_2_0003	2	2.39E-02
GMR_38A10_AE_01_UAS_TNT_2_0003	3	1.35E-01
GMR_38A10_AE_01_UAS_TNT_2_0003	4	2.98E-02
GMR_38A10_AE_01_UAS_TNT_2_0003	5	1.10E-01
GMR_38A10_AE_01_UAS_TNT_2_0003	6
GMR_38A10_AE_01_UAS_TNT_2_0003	7	1.31E-09
GMR_38B03_AE_01_UAS_TNT_2_0003	1	7.51E-02
GMR_38B03_AE_01_UAS_TNT_2_0003	2	1.35E-01
GMR_38B03_AE_01_UAS_TNT_2_0003	3	7.25E-02
GMR_38B03_AE_01_UAS_TNT_2_0003	4	1.22E-01
GMR_38B03_AE_01_UAS_TNT_2_0003	5	1.26E-01
GMR_38B03_AE_01_UAS_TNT_2_0003	6
GMR_38B03_AE_01_UAS_TNT_2_0003	7	9.98E-02
GMR_38B08_AE_01_UAS_TNT_2_0003	1	6.66E-02
GMR_38B08_AE_01_UAS_TNT_2_0003	2	1.35E-01
GMR_38B08_AE_01_UAS_TNT_2_0003	3	1.30E-01
GMR_38B08_AE_01_UAS_TNT_2_0003	4	1.73E-02
GMR_38B08_AE_01_UAS_TNT_2_0003	5	1.31E-01
GMR_38B08_AE_01_UAS_TNT_2_0003	6
GMR_38B08_AE_01_UAS_TNT_2_0003	7	1.25E-03
GMR_38B11_AE_01_UAS_TNT_2_0003	1	2.81E-06
GMR_38B11_AE_01_UAS_TNT_2_0003	2	5.37E-03
GMR_38B11_AE_01_UAS_TNT_2_0003	3	9.37E-02
GMR_38B11_AE_01_UAS_TNT_2_0003	4	1.35E-01
GMR_38B11_AE_01_UAS_TNT_2_0003	5	5.66E-02
GMR_38B11_AE_01_UAS_TNT_2_0003	6
GMR_38B11_AE_01_UAS_TNT_2_0003	7	8.79E-04
GMR_38D07_AE_01_UAS_TNT_2_0003	1	3.48E-04
GMR_38D07_AE_01_UAS_TNT_2_0003	2	1.16E-01
GMR_38D07_AE_01_UAS_TNT_2_0003	3	1.29E-01
GMR_38D07_AE_01_UAS_TNT_2_0003	4	8.36E-02
GMR_38D07_AE_01_UAS_TNT_2_0003	5	1.28E-01
GMR_38D07_AE_01_UAS_TNT_2_0003	6
GMR_38D07_AE_01_UAS_TNT_2_0003	7	1.64E-02
GMR_38D09_AE_01_UAS_TNT_2_0003	1	6.69E-02
GMR_38D09_AE_01_UAS_TNT_2_0003	2	6.15E-02
GMR_38D09_AE_01_UAS_TNT_2_0003	3	2.88E-02
GMR_38D09_AE_01_UAS_TNT_2_0003	4	4.51E-02
GMR_38D09_AE_01_UAS_TNT_2_0003	5	1.26E-01
GMR_38D09_AE_01_UAS_TNT_2_0003	6	1.35E-01
GMR_38D09_AE_01_UAS_TNT_2_0003	7	1.30E-01
GMR_38E08_AE_01_UAS_TNT_2_0003	1	5.34E-07
GMR_38E08_AE_01_UAS_TNT_2_0003	2	9.56E-03
GMR_38E08_AE_01_UAS_TNT_2_0003	3	1.08E-01
GMR_38E08_AE_01_UAS_TNT_2_0003	4	1.32E-01
GMR_38E08_AE_01_UAS_TNT_2_0003	5	1.31E-01
GMR_38E08_AE_01_UAS_TNT_2_0003	6
GMR_38E08_AE_01_UAS_TNT_2_0003	7	1.47E-04
GMR_38F04_AE_01_UAS_TNT_2_0003	1	4.76E-02
GMR_38F04_AE_01_UAS_TNT_2_0003	2	4.62E-02
GMR_38F04_AE_01_UAS_TNT_2_0003	3	2.06E-02
GMR_38F04_AE_01_UAS_TNT_2_0003	4	1.27E-01
GMR_38F04_AE_01_UAS_TNT_2_0003	5	1.31E-01
GMR_38F04_AE_01_UAS_TNT_2_0003	6
GMR_38F04_AE_01_UAS_TNT_2_0003	7	7.56E-02
GMR_38G03_AE_01_UAS_TNT_2_0003	1	1.70E-04
GMR_38G03_AE_01_UAS_TNT_2_0003	2	1.14E-02
GMR_38G03_AE_01_UAS_TNT_2_0003	3	5.86E-02
GMR_38G03_AE_01_UAS_TNT_2_0003	4	3.81E-03
GMR_38G03_AE_01_UAS_TNT_2_0003	5	1.10E-01
GMR_38G03_AE_01_UAS_TNT_2_0003	6
GMR_38G03_AE_01_UAS_TNT_2_0003	7	8.22E-03
GMR_38H10_AE_01_UAS_TNT_2_0003	1	2.05E-02
GMR_38H10_AE_01_UAS_TNT_2_0003	2	1.09E-01
GMR_38H10_AE_01_UAS_TNT_2_0003	3	7.25E-02
GMR_38H10_AE_01_UAS_TNT_2_0003	4	1.32E-01
GMR_38H10_AE_01_UAS_TNT_2_0003	5	1.05E-02
GMR_38H10_AE_01_UAS_TNT_2_0003	6
GMR_38H10_AE_01_UAS_TNT_2_0003	7	4.56E-02
GMR_39B12_AE_01_UAS_TNT_2_0003	1	8.63E-02
GMR_39B12_AE_01_UAS_TNT_2_0003	2	4.68E-02
GMR_39B12_AE_01_UAS_TNT_2_0003	3	4.17E-02
GMR_39B12_AE_01_UAS_TNT_2_0003	4	1.19E-01
GMR_39B12_AE_01_UAS_TNT_2_0003	5	3.32E-02
GMR_39B12_AE_01_UAS_TNT_2_0003	6
GMR_39B12_AE_01_UAS_TNT_2_0003	7	1.35E-01
GMR_39D01_AE_01_UAS_TNT_2_0003	1	5.43E-04
GMR_39D01_AE_01_UAS_TNT_2_0003	2	7.76E-03
GMR_39D01_AE_01_UAS_TNT_2_0003	3	1.35E-01
GMR_39D01_AE_01_UAS_TNT_2_0003	4
GMR_39D01_AE_01_UAS_TNT_2_0003	5	2.44E-02
GMR_39D01_AE_01_UAS_TNT_2_0003	6
GMR_39D01_AE_01_UAS_TNT_2_0003	7	6.78E-03
GMR_39D09_AE_01_UAS_TNT_2_0003	1	1.30E-01
GMR_39D09_AE_01_UAS_TNT_2_0003	2	1.33E-01
GMR_39D09_AE_01_UAS_TNT_2_0003	3	1.05E-01
GMR_39D09_AE_01_UAS_TNT_2_0003	4	6.13E-02
GMR_39D09_AE_01_UAS_TNT_2_0003	5	7.98E-02
GMR_39D09_AE_01_UAS_TNT_2_0003	6
GMR_39D09_AE_01_UAS_TNT_2_0003	7	8.79E-02
GMR_39E02_AE_01_UAS_TNT_2_0003	1	1.98E-03
GMR_39E02_AE_01_UAS_TNT_2_0003	2	1.30E-01
GMR_39E02_AE_01_UAS_TNT_2_0003	3	3.60E-02
GMR_39E02_AE_01_UAS_TNT_2_0003	4	4.62E-02
GMR_39E02_AE_01_UAS_TNT_2_0003	5	3.93E-02
GMR_39E02_AE_01_UAS_TNT_2_0003	6
GMR_39E02_AE_01_UAS_TNT_2_0003	7	9.16E-02
GMR_39F05_AE_01_UAS_TNT_2_0003	1	3.72E-09
GMR_39F05_AE_01_UAS_TNT_2_0003	2	3.93E-06
GMR_39F05_AE_01_UAS_TNT_2_0003	3	5.09E-02
GMR_39F05_AE_01_UAS_TNT_2_0003	4	1.73E-02
GMR_39F05_AE_01_UAS_TNT_2_0003	5	1.10E-01
GMR_39F05_AE_01_UAS_TNT_2_0003	6
GMR_39F05_AE_01_UAS_TNT_2_0003	7	2.15E-03
GMR_39G09_AE_01_UAS_TNT_2_0003	1	7.65E-03
GMR_39G09_AE_01_UAS_TNT_2_0003	2	4.12E-02
GMR_39G09_AE_01_UAS_TNT_2_0003	3	1.04E-01
GMR_39G09_AE_01_UAS_TNT_2_0003	4	8.23E-02
GMR_39G09_AE_01_UAS_TNT_2_0003	5	8.11E-02
GMR_39G09_AE_01_UAS_TNT_2_0003	6
GMR_39G09_AE_01_UAS_TNT_2_0003	7	1.28E-01
GMR_39H05_AE_01_UAS_TNT_2_0003	1	1.09E-06
GMR_39H05_AE_01_UAS_TNT_2_0003	2	1.94E-03
GMR_39H05_AE_01_UAS_TNT_2_0003	3	1.21E-01
GMR_39H05_AE_01_UAS_TNT_2_0003	4	4.26E-02
GMR_39H05_AE_01_UAS_TNT_2_0003	5	1.31E-01
GMR_39H05_AE_01_UAS_TNT_2_0003	6
GMR_39H05_AE_01_UAS_TNT_2_0003	7	4.05E-07
GMR_40A07_AE_01_UAS_TNT_2_0003	1	4.33E-08
GMR_40A07_AE_01_UAS_TNT_2_0003	2	9.11E-02
GMR_40A07_AE_01_UAS_TNT_2_0003	3	1.33E-01
GMR_40A07_AE_01_UAS_TNT_2_0003	4	1.13E-01
GMR_40A07_AE_01_UAS_TNT_2_0003	5	9.31E-02
GMR_40A07_AE_01_UAS_TNT_2_0003	6
GMR_40A07_AE_01_UAS_TNT_2_0003	7	4.28E-02
GMR_40C04_AE_01_UAS_TNT_2_0003	1	1.03E-07
GMR_40C04_AE_01_UAS_TNT_2_0003	2	3.32E-02
GMR_40C04_AE_01_UAS_TNT_2_0003	3	1.07E-01
GMR_40C04_AE_01_UAS_TNT_2_0003	4	8.36E-02
GMR_40C04_AE_01_UAS_TNT_2_0003	5	1.35E-01
GMR_40C04_AE_01_UAS_TNT_2_0003	6
GMR_40C04_AE_01_UAS_TNT_2_0003	7	3.02E-03
GMR_40D07_AE_01_UAS_TNT_2_0003	1	1.35E-01
GMR_40D07_AE_01_UAS_TNT_2_0003	2	5.62E-02
GMR_40D07_AE_01_UAS_TNT_2_0003	3	9.29E-02
GMR_40D07_AE_01_UAS_TNT_2_0003	4	1.23E-01
GMR_40D07_AE_01_UAS_TNT_2_0003	5	6.67E-03
GMR_40D07_AE_01_UAS_TNT_2_0003	6
GMR_40D07_AE_01_UAS_TNT_2_0003	7	1.34E-01
GMR_40F03_AE_01_UAS_TNT_2_0003	1	4.68E-02
GMR_40F03_AE_01_UAS_TNT_2_0003	2	5.75E-03
GMR_40F03_AE_01_UAS_TNT_2_0003	3	5.86E-02
GMR_40F03_AE_01_UAS_TNT_2_0003	4	1.26E-01
GMR_40F03_AE_01_UAS_TNT_2_0003	5	1.35E-01
GMR_40F03_AE_01_UAS_TNT_2_0003	6
GMR_40F03_AE_01_UAS_TNT_2_0003	7	2.90E-04
GMR_40F04_AE_01_UAS_TNT_2_0003	1	9.28E-04
GMR_40F04_AE_01_UAS_TNT_2_0003	2	1.33E-01
GMR_40F04_AE_01_UAS_TNT_2_0003	3	6.58E-02
GMR_40F04_AE_01_UAS_TNT_2_0003	4	7.21E-02
GMR_40F04_AE_01_UAS_TNT_2_0003	5	1.14E-01
GMR_40F04_AE_01_UAS_TNT_2_0003	6
GMR_40F04_AE_01_UAS_TNT_2_0003	7	1.24E-01
GMR_40F05_AE_01_UAS_TNT_2_0003	1	2.74E-05
GMR_40F05_AE_01_UAS_TNT_2_0003	2	6.16E-02
GMR_40F05_AE_01_UAS_TNT_2_0003	3	9.52E-02
GMR_40F05_AE_01_UAS_TNT_2_0003	4	1.79E-02
GMR_40F05_AE_01_UAS_TNT_2_0003	5	9.49E-02
GMR_40F05_AE_01_UAS_TNT_2_0003	6
GMR_40F05_AE_01_UAS_TNT_2_0003	7	4.93E-02
GMR_40F07_AE_01_UAS_TNT_2_0003	1	2.24E-04
GMR_40F07_AE_01_UAS_TNT_2_0003	2	1.32E-01
GMR_40F07_AE_01_UAS_TNT_2_0003	3	1.10E-01
GMR_40F07_AE_01_UAS_TNT_2_0003	4	1.21E-01
GMR_40F07_AE_01_UAS_TNT_2_0003	5	6.15E-02
GMR_40F07_AE_01_UAS_TNT_2_0003	6
GMR_40F07_AE_01_UAS_TNT_2_0003	7	1.32E-01
GMR_41D01_AE_01_UAS_TNT_2_0003	1	2.97E-07
GMR_41D01_AE_01_UAS_TNT_2_0003	2	7.03E-02
GMR_41D01_AE_01_UAS_TNT_2_0003	3	1.09E-01
GMR_41D01_AE_01_UAS_TNT_2_0003	4	3.61E-02
GMR_41D01_AE_01_UAS_TNT_2_0003	5	1.27E-01
GMR_41D01_AE_01_UAS_TNT_2_0003	6
GMR_41D01_AE_01_UAS_TNT_2_0003	7	3.76E-02
GMR_41E11_AE_01_UAS_TNT_2_0003	1	2.08E-06
GMR_41E11_AE_01_UAS_TNT_2_0003	2	1.07E-01
GMR_41E11_AE_01_UAS_TNT_2_0003	3	1.14E-01
GMR_41E11_AE_01_UAS_TNT_2_0003	4	4.75E-02
GMR_41E11_AE_01_UAS_TNT_2_0003	5	1.35E-01
GMR_41E11_AE_01_UAS_TNT_2_0003	6
GMR_41E11_AE_01_UAS_TNT_2_0003	7	6.75E-03
GMR_42B08_AE_01_UAS_TNT_2_0003	1	9.55E-06
GMR_42B08_AE_01_UAS_TNT_2_0003	2	9.43E-02
GMR_42B08_AE_01_UAS_TNT_2_0003	3	2.88E-02
GMR_42B08_AE_01_UAS_TNT_2_0003	4	6.18E-02
GMR_42B08_AE_01_UAS_TNT_2_0003	5	6.56E-02
GMR_42B08_AE_01_UAS_TNT_2_0003	6
GMR_42B08_AE_01_UAS_TNT_2_0003	7	1.32E-01
GMR_42C07_AE_01_UAS_TNT_2_0003	1	1.30E-04
GMR_42C07_AE_01_UAS_TNT_2_0003	2	5.55E-03
GMR_42C07_AE_01_UAS_TNT_2_0003	3	5.86E-02
GMR_42C07_AE_01_UAS_TNT_2_0003	4	1.19E-01
GMR_42C07_AE_01_UAS_TNT_2_0003	5	7.39E-02
GMR_42C07_AE_01_UAS_TNT_2_0003	6
GMR_42C07_AE_01_UAS_TNT_2_0003	7	8.48E-02
GMR_42G07_AE_01_UAS_TNT_2_0003	1	3.33E-02
GMR_42G07_AE_01_UAS_TNT_2_0003	2	1.32E-01
GMR_42G07_AE_01_UAS_TNT_2_0003	3	2.06E-02
GMR_42G07_AE_01_UAS_TNT_2_0003	4	1.26E-01
GMR_42G07_AE_01_UAS_TNT_2_0003	5	1.13E-01
GMR_42G07_AE_01_UAS_TNT_2_0003	6
GMR_42G07_AE_01_UAS_TNT_2_0003	7	1.35E-01
GMR_42H01_AE_01_UAS_TNT_2_0003	1	5.92E-02
GMR_42H01_AE_01_UAS_TNT_2_0003	2	1.35E-01
GMR_42H01_AE_01_UAS_TNT_2_0003	3	4.94E-02
GMR_42H01_AE_01_UAS_TNT_2_0003	4	1.35E-01
GMR_42H01_AE_01_UAS_TNT_2_0003	5	6.72E-02
GMR_42H01_AE_01_UAS_TNT_2_0003	6
GMR_42H01_AE_01_UAS_TNT_2_0003	7	1.35E-01
GMR_43D05_AE_01_UAS_TNT_2_0003	1	4.32E-02
GMR_43D05_AE_01_UAS_TNT_2_0003	2	2.01E-02
GMR_43D05_AE_01_UAS_TNT_2_0003	3	1.08E-01
GMR_43D05_AE_01_UAS_TNT_2_0003	4	2.65E-02
GMR_43D05_AE_01_UAS_TNT_2_0003	5	1.31E-01
GMR_43D05_AE_01_UAS_TNT_2_0003	6
GMR_43D05_AE_01_UAS_TNT_2_0003	7	6.81E-02
GMR_44B05_AE_01_UAS_TNT_2_0003	1	6.31E-02
GMR_44B05_AE_01_UAS_TNT_2_0003	2	8.86E-02
GMR_44B05_AE_01_UAS_TNT_2_0003	3	2.06E-02
GMR_44B05_AE_01_UAS_TNT_2_0003	4	3.52E-02
GMR_44B05_AE_01_UAS_TNT_2_0003	5	3.85E-02
GMR_44B05_AE_01_UAS_TNT_2_0003	6
GMR_44B05_AE_01_UAS_TNT_2_0003	7	1.05E-01
GMR_44C01_AE_01_UAS_TNT_2_0003	1	1.16E-04
GMR_44C01_AE_01_UAS_TNT_2_0003	2	9.36E-02
GMR_44C01_AE_01_UAS_TNT_2_0003	3	1.17E-01
GMR_44C01_AE_01_UAS_TNT_2_0003	4	1.35E-01
GMR_44C01_AE_01_UAS_TNT_2_0003	5	6.65E-02
GMR_44C01_AE_01_UAS_TNT_2_0003	6
GMR_44C01_AE_01_UAS_TNT_2_0003	7	1.18E-02
GMR_44G02_AE_01_UAS_TNT_2_0003	1	5.50E-03
GMR_44G02_AE_01_UAS_TNT_2_0003	2	8.33E-02
GMR_44G02_AE_01_UAS_TNT_2_0003	3	7.77E-02
GMR_44G02_AE_01_UAS_TNT_2_0003	4	7.53E-02
GMR_44G02_AE_01_UAS_TNT_2_0003	5	4.19E-02
GMR_44G02_AE_01_UAS_TNT_2_0003	6
GMR_44G02_AE_01_UAS_TNT_2_0003	7	3.43E-02
GMR_44G12_AE_01_UAS_TNT_2_0003	1	1.76E-04
GMR_44G12_AE_01_UAS_TNT_2_0003	2	1.23E-03
GMR_44G12_AE_01_UAS_TNT_2_0003	3	1.23E-01
GMR_44G12_AE_01_UAS_TNT_2_0003	4	1.35E-01
GMR_44G12_AE_01_UAS_TNT_2_0003	5	1.24E-01
GMR_44G12_AE_01_UAS_TNT_2_0003	6
GMR_44G12_AE_01_UAS_TNT_2_0003	7	8.62E-02
GMR_44H08_AE_01_UAS_TNT_2_0003	1	2.80E-18
GMR_44H08_AE_01_UAS_TNT_2_0003	2	1.65E-10
GMR_44H08_AE_01_UAS_TNT_2_0003	3	1.26E-01
GMR_44H08_AE_01_UAS_TNT_2_0003	4	5.60E-02
GMR_44H08_AE_01_UAS_TNT_2_0003	5	1.03E-01
GMR_44H08_AE_01_UAS_TNT_2_0003	6
GMR_44H08_AE_01_UAS_TNT_2_0003	7	4.95E-07
GMR_45B08_AE_01_UAS_TNT_2_0003	1	2.07E-02
GMR_45B08_AE_01_UAS_TNT_2_0003	2	4.91E-02
GMR_45B08_AE_01_UAS_TNT_2_0003	3	8.69E-02
GMR_45B08_AE_01_UAS_TNT_2_0003	4	1.17E-01
GMR_45B08_AE_01_UAS_TNT_2_0003	5	9.87E-02
GMR_45B08_AE_01_UAS_TNT_2_0003	6
GMR_45B08_AE_01_UAS_TNT_2_0003	7	1.66E-04
GMR_45C07_AE_01_UAS_TNT_2_0003	1	3.84E-03
GMR_45C07_AE_01_UAS_TNT_2_0003	2	1.20E-01
GMR_45C07_AE_01_UAS_TNT_2_0003	3	1.09E-01
GMR_45C07_AE_01_UAS_TNT_2_0003	4	3.10E-02
GMR_45C07_AE_01_UAS_TNT_2_0003	5	5.91E-02
GMR_45C07_AE_01_UAS_TNT_2_0003	6
GMR_45C07_AE_01_UAS_TNT_2_0003	7	1.19E-01
GMR_45D11_AE_01_UAS_TNT_2_0003	1	7.76E-11
GMR_45D11_AE_01_UAS_TNT_2_0003	2	1.05E-08
GMR_45D11_AE_01_UAS_TNT_2_0003	3	1.35E-01
GMR_45D11_AE_01_UAS_TNT_2_0003	4	8.50E-02
GMR_45D11_AE_01_UAS_TNT_2_0003	5	1.03E-01
GMR_45D11_AE_01_UAS_TNT_2_0003	6
GMR_45D11_AE_01_UAS_TNT_2_0003	7	7.33E-20
GMR_45E03_AE_01_UAS_TNT_2_0003	1	5.26E-04
GMR_45E03_AE_01_UAS_TNT_2_0003	2	1.66E-02
GMR_45E03_AE_01_UAS_TNT_2_0003	3	1.03E-01
GMR_45E03_AE_01_UAS_TNT_2_0003	4	8.65E-03
GMR_45E03_AE_01_UAS_TNT_2_0003	5	5.63E-02
GMR_45E03_AE_01_UAS_TNT_2_0003	6
GMR_45E03_AE_01_UAS_TNT_2_0003	7	1.38E-03
GMR_45F04_AE_01_UAS_TNT_2_0003	1	1.23E-01
GMR_45F04_AE_01_UAS_TNT_2_0003	2	1.03E-01
GMR_45F04_AE_01_UAS_TNT_2_0003	3	1.35E-01
GMR_45F04_AE_01_UAS_TNT_2_0003	4	1.35E-01
GMR_45F04_AE_01_UAS_TNT_2_0003	5	1.13E-01
GMR_45F04_AE_01_UAS_TNT_2_0003	6
GMR_45F04_AE_01_UAS_TNT_2_0003	7	9.14E-02
GMR_45F08_AE_01_UAS_TNT_2_0003	1	2.70E-08
GMR_45F08_AE_01_UAS_TNT_2_0003	2	1.22E-01
GMR_45F08_AE_01_UAS_TNT_2_0003	3	2.44E-02
GMR_45F08_AE_01_UAS_TNT_2_0003	4	8.00E-02
GMR_45F08_AE_01_UAS_TNT_2_0003	5	1.27E-01
GMR_45F08_AE_01_UAS_TNT_2_0003	6
GMR_45F08_AE_01_UAS_TNT_2_0003	7	8.00E-02
GMR_45G05_AE_01_UAS_TNT_2_0003	1	6.33E-07
GMR_45G05_AE_01_UAS_TNT_2_0003	2	6.35E-02
GMR_45G05_AE_01_UAS_TNT_2_0003	3	1.22E-01
GMR_45G05_AE_01_UAS_TNT_2_0003	4	1.14E-01
GMR_45G05_AE_01_UAS_TNT_2_0003	5	5.67E-02
GMR_45G05_AE_01_UAS_TNT_2_0003	6
GMR_45G05_AE_01_UAS_TNT_2_0003	7	1.90E-03
GMR_45H03_AE_01_UAS_TNT_2_0003	1	5.09E-02
GMR_45H03_AE_01_UAS_TNT_2_0003	2	4.75E-03
GMR_45H03_AE_01_UAS_TNT_2_0003	3	1.29E-01
GMR_45H03_AE_01_UAS_TNT_2_0003	4	1.34E-01
GMR_45H03_AE_01_UAS_TNT_2_0003	5	9.25E-02
GMR_45H03_AE_01_UAS_TNT_2_0003	6
GMR_45H03_AE_01_UAS_TNT_2_0003	7	8.28E-02
GMR_46B01_AE_01_UAS_TNT_2_0003	1	2.09E-03
GMR_46B01_AE_01_UAS_TNT_2_0003	2	1.33E-01
GMR_46B01_AE_01_UAS_TNT_2_0003	3	2.26E-02
GMR_46B01_AE_01_UAS_TNT_2_0003	4	5.69E-02
GMR_46B01_AE_01_UAS_TNT_2_0003	5	1.18E-01
GMR_46B01_AE_01_UAS_TNT_2_0003	6
GMR_46B01_AE_01_UAS_TNT_2_0003	7	2.66E-02
GMR_46C06_AE_01_UAS_TNT_2_0003	1	8.08E-07
GMR_46C06_AE_01_UAS_TNT_2_0003	2	4.15E-02
GMR_46C06_AE_01_UAS_TNT_2_0003	3	1.19E-01
GMR_46C06_AE_01_UAS_TNT_2_0003	4	1.19E-01
GMR_46C06_AE_01_UAS_TNT_2_0003	5	6.67E-02
GMR_46C06_AE_01_UAS_TNT_2_0003	6
GMR_46C06_AE_01_UAS_TNT_2_0003	7	1.84E-02
GMR_46C12_AE_01_UAS_TNT_2_0003	1	6.44E-03
GMR_46C12_AE_01_UAS_TNT_2_0003	2	1.25E-01
GMR_46C12_AE_01_UAS_TNT_2_0003	3	1.12E-01
GMR_46C12_AE_01_UAS_TNT_2_0003	4	3.05E-02
GMR_46C12_AE_01_UAS_TNT_2_0003	5	1.25E-01
GMR_46C12_AE_01_UAS_TNT_2_0003	6
GMR_46C12_AE_01_UAS_TNT_2_0003	7	1.02E-03
GMR_46F08_AE_01_UAS_TNT_2_0003	1	1.07E-01
GMR_46F08_AE_01_UAS_TNT_2_0003	2	7.83E-02
GMR_46F08_AE_01_UAS_TNT_2_0003	3	1.19E-01
GMR_46F08_AE_01_UAS_TNT_2_0003	4	3.25E-02
GMR_46F08_AE_01_UAS_TNT_2_0003	5	1.13E-01
GMR_46F08_AE_01_UAS_TNT_2_0003	6
GMR_46F08_AE_01_UAS_TNT_2_0003	7	1.01E-01
GMR_46G06_AE_01_UAS_TNT_2_0003	1	1.35E-01
GMR_46G06_AE_01_UAS_TNT_2_0003	2	1.72E-02
GMR_46G06_AE_01_UAS_TNT_2_0003	3	1.31E-01
GMR_46G06_AE_01_UAS_TNT_2_0003	4	1.35E-01
GMR_46G06_AE_01_UAS_TNT_2_0003	5	1.29E-01
GMR_46G06_AE_01_UAS_TNT_2_0003	6
GMR_46G06_AE_01_UAS_TNT_2_0003	7	4.23E-02
GMR_46H07_AE_01_UAS_TNT_2_0003	1	1.11E-01
GMR_46H07_AE_01_UAS_TNT_2_0003	2	1.27E-01
GMR_46H07_AE_01_UAS_TNT_2_0003	3	8.04E-02
GMR_46H07_AE_01_UAS_TNT_2_0003	4	1.11E-01
GMR_46H07_AE_01_UAS_TNT_2_0003	5	1.81E-02
GMR_46H07_AE_01_UAS_TNT_2_0003	6
GMR_46H07_AE_01_UAS_TNT_2_0003	7	3.17E-02
GMR_46H09_AE_01_UAS_TNT_2_0003	1	4.65E-03
GMR_46H09_AE_01_UAS_TNT_2_0003	2	6.11E-03
GMR_46H09_AE_01_UAS_TNT_2_0003	3	1.32E-01
GMR_46H09_AE_01_UAS_TNT_2_0003	4	1.13E-01
GMR_46H09_AE_01_UAS_TNT_2_0003	5	1.32E-01
GMR_46H09_AE_01_UAS_TNT_2_0003	6
GMR_46H09_AE_01_UAS_TNT_2_0003	7	8.35E-03
GMR_46H11_AE_01_UAS_TNT_2_0003	1	2.52E-10
GMR_46H11_AE_01_UAS_TNT_2_0003	2	1.98E-02
GMR_46H11_AE_01_UAS_TNT_2_0003	3	1.14E-01
GMR_46H11_AE_01_UAS_TNT_2_0003	4	2.20E-02
GMR_46H11_AE_01_UAS_TNT_2_0003	5	7.34E-02
GMR_46H11_AE_01_UAS_TNT_2_0003	6
GMR_46H11_AE_01_UAS_TNT_2_0003	7	1.50E-08
GMR_47A04_AE_01_UAS_TNT_2_0003	1	1.31E-01
GMR_47A04_AE_01_UAS_TNT_2_0003	2	1.21E-01
GMR_47A04_AE_01_UAS_TNT_2_0003	3	1.19E-01
GMR_47A04_AE_01_UAS_TNT_2_0003	4	9.18E-02
GMR_47A04_AE_01_UAS_TNT_2_0003	5
GMR_47A04_AE_01_UAS_TNT_2_0003	6
GMR_47A04_AE_01_UAS_TNT_2_0003	7	1.03E-01
GMR_47A09_AE_01_UAS_TNT_2_0003	1	6.92E-06
GMR_47A09_AE_01_UAS_TNT_2_0003	2	1.35E-01
GMR_47A09_AE_01_UAS_TNT_2_0003	3	8.13E-02
GMR_47A09_AE_01_UAS_TNT_2_0003	4	9.32E-02
GMR_47A09_AE_01_UAS_TNT_2_0003	5	8.55E-02
GMR_47A09_AE_01_UAS_TNT_2_0003	6
GMR_47A09_AE_01_UAS_TNT_2_0003	7	1.19E-01
GMR_47B04_AE_01_UAS_TNT_2_0003	1	1.29E-01
GMR_47B04_AE_01_UAS_TNT_2_0003	2	4.65E-02
GMR_47B04_AE_01_UAS_TNT_2_0003	3	7.16E-02
GMR_47B04_AE_01_UAS_TNT_2_0003	4	4.88E-02
GMR_47B04_AE_01_UAS_TNT_2_0003	5	6.15E-02
GMR_47B04_AE_01_UAS_TNT_2_0003	6
GMR_47B04_AE_01_UAS_TNT_2_0003	7	3.35E-02
GMR_47B12_AE_01_UAS_TNT_2_0003	1	1.94E-04
GMR_47B12_AE_01_UAS_TNT_2_0003	2	1.17E-01
GMR_47B12_AE_01_UAS_TNT_2_0003	3	6.37E-02
GMR_47B12_AE_01_UAS_TNT_2_0003	4	6.83E-02
GMR_47B12_AE_01_UAS_TNT_2_0003	5	3.91E-02
GMR_47B12_AE_01_UAS_TNT_2_0003	6
GMR_47B12_AE_01_UAS_TNT_2_0003	7	1.31E-01
GMR_47C09_AE_01_UAS_TNT_2_0003	1	5.26E-06
GMR_47C09_AE_01_UAS_TNT_2_0003	2	8.38E-02
GMR_47C09_AE_01_UAS_TNT_2_0003	3	1.32E-01
GMR_47C09_AE_01_UAS_TNT_2_0003	4	5.12E-02
GMR_47C09_AE_01_UAS_TNT_2_0003	5	1.35E-01
GMR_47C09_AE_01_UAS_TNT_2_0003	6
GMR_47C09_AE_01_UAS_TNT_2_0003	7	5.13E-02
GMR_47D07_AE_01_UAS_TNT_2_0003	1	9.27E-04
GMR_47D07_AE_01_UAS_TNT_2_0003	2	1.10E-01
GMR_47D07_AE_01_UAS_TNT_2_0003	3	9.67E-02
GMR_47D07_AE_01_UAS_TNT_2_0003	4	7.92E-02
GMR_47D07_AE_01_UAS_TNT_2_0003	5	9.18E-02
GMR_47D07_AE_01_UAS_TNT_2_0003	6
GMR_47D07_AE_01_UAS_TNT_2_0003	7	1.28E-03
GMR_47E06_AE_01_UAS_TNT_2_0003	1	4.79E-02
GMR_47E06_AE_01_UAS_TNT_2_0003	2	2.19E-02
GMR_47E06_AE_01_UAS_TNT_2_0003	3	1.04E-01
GMR_47E06_AE_01_UAS_TNT_2_0003	4	4.73E-02
GMR_47E06_AE_01_UAS_TNT_2_0003	5	1.13E-01
GMR_47E06_AE_01_UAS_TNT_2_0003	6
GMR_47E06_AE_01_UAS_TNT_2_0003	7	1.34E-01
GMR_47E12_AE_01_UAS_TNT_2_0003	1	1.19E-01
GMR_47E12_AE_01_UAS_TNT_2_0003	2	1.06E-01
GMR_47E12_AE_01_UAS_TNT_2_0003	3	4.94E-02
GMR_47E12_AE_01_UAS_TNT_2_0003	4	3.82E-02
GMR_47E12_AE_01_UAS_TNT_2_0003	5	3.32E-02
GMR_47E12_AE_01_UAS_TNT_2_0003	6
GMR_47E12_AE_01_UAS_TNT_2_0003	7	5.11E-03
GMR_47F07_AE_01_UAS_TNT_2_0003	1	2.68E-03
GMR_47F07_AE_01_UAS_TNT_2_0003	2	1.73E-03
GMR_47F07_AE_01_UAS_TNT_2_0003	3	1.32E-01
GMR_47F07_AE_01_UAS_TNT_2_0003	4	1.10E-01
GMR_47F07_AE_01_UAS_TNT_2_0003	5	1.02E-01
GMR_47F07_AE_01_UAS_TNT_2_0003	6
GMR_47F07_AE_01_UAS_TNT_2_0003	7	2.17E-02
GMR_47G07_AE_01_UAS_TNT_2_0003	1	1.33E-01
GMR_47G07_AE_01_UAS_TNT_2_0003	2	1.28E-01
GMR_47G07_AE_01_UAS_TNT_2_0003	3	5.86E-02
GMR_47G07_AE_01_UAS_TNT_2_0003	4	6.20E-02
GMR_47G07_AE_01_UAS_TNT_2_0003	5	8.07E-02
GMR_47G07_AE_01_UAS_TNT_2_0003	6
GMR_47G07_AE_01_UAS_TNT_2_0003	7	2.91E-02
GMR_47H04_AE_01_UAS_TNT_2_0003	1	1.31E-01
GMR_47H04_AE_01_UAS_TNT_2_0003	2	5.56E-04
GMR_47H04_AE_01_UAS_TNT_2_0003	3	2.06E-02
GMR_47H04_AE_01_UAS_TNT_2_0003	4	1.28E-01
GMR_47H04_AE_01_UAS_TNT_2_0003	5	1.35E-01
GMR_47H04_AE_01_UAS_TNT_2_0003	6
GMR_47H04_AE_01_UAS_TNT_2_0003	7	7.31E-02
GMR_47H07_AE_01_UAS_TNT_2_0003	1	1.32E-01
GMR_47H07_AE_01_UAS_TNT_2_0003	2	1.25E-01
GMR_47H07_AE_01_UAS_TNT_2_0003	3	1.11E-01
GMR_47H07_AE_01_UAS_TNT_2_0003	4	9.99E-02
GMR_47H07_AE_01_UAS_TNT_2_0003	5	1.27E-01
GMR_47H07_AE_01_UAS_TNT_2_0003	6
GMR_47H07_AE_01_UAS_TNT_2_0003	7	2.74E-02
GMR_47H09_AE_01_UAS_TNT_2_0003	1	3.95E-03
GMR_47H09_AE_01_UAS_TNT_2_0003	2	1.32E-01
GMR_47H09_AE_01_UAS_TNT_2_0003	3	1.49E-02
GMR_47H09_AE_01_UAS_TNT_2_0003	4	1.34E-01
GMR_47H09_AE_01_UAS_TNT_2_0003	5	7.76E-02
GMR_47H09_AE_01_UAS_TNT_2_0003	6
GMR_47H09_AE_01_UAS_TNT_2_0003	7	3.49E-03
GMR_48B10_AE_01_UAS_TNT_2_0003	1	5.36E-03
GMR_48B10_AE_01_UAS_TNT_2_0003	2	1.35E-01
GMR_48B10_AE_01_UAS_TNT_2_0003	3	9.98E-02
GMR_48B10_AE_01_UAS_TNT_2_0003	4	5.13E-03
GMR_48B10_AE_01_UAS_TNT_2_0003	5	1.05E-02
GMR_48B10_AE_01_UAS_TNT_2_0003	6
GMR_48B10_AE_01_UAS_TNT_2_0003	7	3.15E-02
GMR_48F09_AE_01_UAS_TNT_2_0003	1	7.68E-03
GMR_48F09_AE_01_UAS_TNT_2_0003	2	1.73E-02
GMR_48F09_AE_01_UAS_TNT_2_0003	3	9.86E-02
GMR_48F09_AE_01_UAS_TNT_2_0003	4	2.07E-03
GMR_48F09_AE_01_UAS_TNT_2_0003	5	6.71E-02
GMR_48F09_AE_01_UAS_TNT_2_0003	6
GMR_48F09_AE_01_UAS_TNT_2_0003	7	3.02E-06
GMR_49A06_AE_01_UAS_TNT_2_0003	1	3.48E-21
GMR_49A06_AE_01_UAS_TNT_2_0003	2	1.30E-09
GMR_49A06_AE_01_UAS_TNT_2_0003	3	1.29E-01
GMR_49A06_AE_01_UAS_TNT_2_0003	4	5.26E-02
GMR_49A06_AE_01_UAS_TNT_2_0003	5	1.16E-01
GMR_49A06_AE_01_UAS_TNT_2_0003	6
GMR_49A06_AE_01_UAS_TNT_2_0003	7	1.02E-18
GMR_49C01_AE_01_UAS_TNT_2_0003	1	1.37E-02
GMR_49C01_AE_01_UAS_TNT_2_0003	2	7.13E-02
GMR_49C01_AE_01_UAS_TNT_2_0003	3	3.86E-02
GMR_49C01_AE_01_UAS_TNT_2_0003	4	1.33E-01
GMR_49C01_AE_01_UAS_TNT_2_0003	5	9.28E-02
GMR_49C01_AE_01_UAS_TNT_2_0003	6
GMR_49C01_AE_01_UAS_TNT_2_0003	7	1.16E-01
GMR_49D10_AE_01_UAS_TNT_2_0003	1	8.58E-02
GMR_49D10_AE_01_UAS_TNT_2_0003	2	1.17E-01
GMR_49D10_AE_01_UAS_TNT_2_0003	3	1.25E-01
GMR_49D10_AE_01_UAS_TNT_2_0003	4	6.88E-02
GMR_49D10_AE_01_UAS_TNT_2_0003	5	5.81E-02
GMR_49D10_AE_01_UAS_TNT_2_0003	6
GMR_49D10_AE_01_UAS_TNT_2_0003	7	9.08E-02
GMR_49E07_AE_01_UAS_TNT_2_0003	1	6.30E-02
GMR_49E07_AE_01_UAS_TNT_2_0003	2	1.35E-01
GMR_49E07_AE_01_UAS_TNT_2_0003	3	1.35E-01
GMR_49E07_AE_01_UAS_TNT_2_0003	4	1.31E-01
GMR_49E07_AE_01_UAS_TNT_2_0003	5	4.71E-02
GMR_49E07_AE_01_UAS_TNT_2_0003	6
GMR_49E07_AE_01_UAS_TNT_2_0003	7	1.30E-01
GMR_49E12_AE_01_UAS_TNT_2_0003	1	5.83E-08
GMR_49E12_AE_01_UAS_TNT_2_0003	2	1.86E-02
GMR_49E12_AE_01_UAS_TNT_2_0003	3	1.24E-01
GMR_49E12_AE_01_UAS_TNT_2_0003	4	2.78E-02
GMR_49E12_AE_01_UAS_TNT_2_0003	5	1.11E-01
GMR_49E12_AE_01_UAS_TNT_2_0003	6
GMR_49E12_AE_01_UAS_TNT_2_0003	7	1.84E-02
GMR_49H10_AE_01_UAS_TNT_2_0003	1	2.86E-11
GMR_49H10_AE_01_UAS_TNT_2_0003	2	5.05E-02
GMR_49H10_AE_01_UAS_TNT_2_0003	3	1.29E-01
GMR_49H10_AE_01_UAS_TNT_2_0003	4	1.32E-01
GMR_49H10_AE_01_UAS_TNT_2_0003	5	4.19E-02
GMR_49H10_AE_01_UAS_TNT_2_0003	6
GMR_49H10_AE_01_UAS_TNT_2_0003	7	5.11E-04
GMR_50A11_AE_01_UAS_TNT_2_0003	1	6.24E-03
GMR_50A11_AE_01_UAS_TNT_2_0003	2	1.55E-02
GMR_50A11_AE_01_UAS_TNT_2_0003	3	1.09E-01
GMR_50A11_AE_01_UAS_TNT_2_0003	4	1.24E-01
GMR_50A11_AE_01_UAS_TNT_2_0003	5	1.19E-01
GMR_50A11_AE_01_UAS_TNT_2_0003	6
GMR_50A11_AE_01_UAS_TNT_2_0003	7	1.95E-02
GMR_50C09_AE_01_UAS_TNT_2_0003	1	6.90E-02
GMR_50C09_AE_01_UAS_TNT_2_0003	2	9.18E-02
GMR_50C09_AE_01_UAS_TNT_2_0003	3	1.96E-03
GMR_50C09_AE_01_UAS_TNT_2_0003	4	1.25E-01
GMR_50C09_AE_01_UAS_TNT_2_0003	5	1.03E-01
GMR_50C09_AE_01_UAS_TNT_2_0003	6
GMR_50C09_AE_01_UAS_TNT_2_0003	7	5.82E-02
GMR_50H06_AE_01_UAS_TNT_2_0003	1	1.77E-10
GMR_50H06_AE_01_UAS_TNT_2_0003	2	9.66E-07
GMR_50H06_AE_01_UAS_TNT_2_0003	3	1.14E-01
GMR_50H06_AE_01_UAS_TNT_2_0003	4	3.25E-02
GMR_50H06_AE_01_UAS_TNT_2_0003	5	4.99E-02
GMR_50H06_AE_01_UAS_TNT_2_0003	6
GMR_50H06_AE_01_UAS_TNT_2_0003	7	9.28E-08
GMR_51A03_AE_01_UAS_TNT_2_0003	1	3.74E-03
GMR_51A03_AE_01_UAS_TNT_2_0003	2	1.04E-01
GMR_51A03_AE_01_UAS_TNT_2_0003	3	1.28E-01
GMR_51A03_AE_01_UAS_TNT_2_0003	4	8.36E-02
GMR_51A03_AE_01_UAS_TNT_2_0003	5	2.28E-02
GMR_51A03_AE_01_UAS_TNT_2_0003	6
GMR_51A03_AE_01_UAS_TNT_2_0003	7	8.34E-02
GMR_51E06_AE_01_UAS_TNT_2_0003	1	4.27E-03
GMR_51E06_AE_01_UAS_TNT_2_0003	2	1.64E-02
GMR_51E06_AE_01_UAS_TNT_2_0003	3	9.27E-02
GMR_51E06_AE_01_UAS_TNT_2_0003	4	9.95E-02
GMR_51E06_AE_01_UAS_TNT_2_0003	5	1.35E-01
[truncated: 1,304 more rows]
